# Supplementary material for: ATP-Dependent C–F Bond Cleavage Allows the Complete Degradation of 4-Fluoroaromatics without Oxygen
Source: mBio. 2016 Aug 9;7(4):e00990-16. doi: 10.1128/mBio.00990-16 (PMC4992971; doi:10.1128/mBio.00990-16)
Supplement: Table S2 — Data set of proteins identified. [file mbo004162938st2.xlsx]

## Sheet: Sheet1
Accession	Description	fold.change.log10(B/4FB)	p.value.adj.BH	ΣCoverage	Σ# Proteins	Σ# Unique Peptides	Σ# Peptides	Σ# PSMs	4FBenzoate1 rep1	4FBenzoate2 rep1	4FBenzoate3 rep1	Benzoate1 rep1	Benzoate2 rep1	Benzoate3 rep1	4FBenzoate1 rep2	4FBenzoate2 rep2	4FBenzoate3 rep2	Benzoate1 rep2	Benzoate2 rep2	Benzoate3 rep2	Score A2	Coverage A2	# Peptides A2	# PSM A2	Score B2	Coverage B2	# Peptides B2	# PSM B2	Score C2	Coverage C2	# Peptides C2	# PSM C2	Score D2	Coverage D2	# Peptides D2	# PSM D2	Score E2	Coverage E2	# Peptides E2	# PSM E2	Score F2	Coverage F2	# Peptides F2	# PSM F2	Score G2	Coverage G2	# Peptides G2	# PSM G2	Score H2
O87876	Benzoyl-CoA reductase subunit A OS=Thauera aromatica GN=bcrA PE=1 SV=1 - [BCRA_THAAR]	-0.47538	8.16701e-06	85.84	1	45	46	1142	8944441523	11797562862	7.45763e+09	3.61291e+09	5.00313e+09	4.42001e+09	1.14169e+10	1.02173e+10	1.36222e+10	5082410076	3.87358e+09	4.70869e+09	629.715	80.82	41	138	738.653	82.42	44	164	572.105	79.45	40	129	122.874	54.11	21	30	300.445	73.29	33	66	222.58	58.9	28	52	603.838	82.88	42	134	731.757
N6YN33	TRAP dicarboxylate transporter subunit DctP OS=Thauera aminoaromatica S2 GN=C665_15793 PE=4 SV=1 - [N6YN33_9RHOO]	-0.553502	0.000244761	41.02	1	8	10	66	2.56896e+08	3.58236e+08	2.36897e+08	9.44186e+07	9.85028e+07	1.0566e+08	3.09185e+08	2.6766e+08	2.95103e+08	1.15475e+08	7.5362e+07	1.12741e+08	25.5362	16.47	5	7	42.6494	22.16	7	10	27.1305	16.77	4	6	14.9677	8.98	2	3	14.4728	8.98	2	3	16.6149	11.98	3	4	20.3891	16.47	4	5	35.8529
N6YBG8	Acetoacetyl-CoA reductase OS=Thauera aminoaromatica S2 GN=C665_01137 PE=3 SV=1 - [N6YBG8_9RHOO]	0.424963	0.000244761	18.7	1	3	3	46	6.13988e+08	7.62116e+08	3.30152e+08	1.88578e+09	1.71116e+09	2.04494e+09	7.85861e+08	6.67072e+08	7.83072e+08	2241115005	1.79614e+09	2.35178e+09	19.307	18.7	3	4	19.4563	18.7	3	4	18.6398	18.7	3	4	7.44647	11.38	2	2	20.2415	18.7	3	4	20.4271	18.7	3	4	19.1188	18.7	3	4	20.2162
O87877	Benzoyl-CoA reductase subunit D OS=Thauera aromatica GN=bcrD PE=1 SV=1 - [BCRD_THAAR]	-1.01033	0.000404696	86.52	1	20	21	597	3.1525e+09	7836548463	2.76443e+09	2.59389e+08	8.41472e+08	7.39081e+08	6.5025e+09	5.59962e+09	4.9975e+09	6.65437e+08	6.70328e+08	6.63811e+08	458.912	80.14	17	94	443.094	79.08	16	93	406.386	78.72	17	87	46.9507	38.65	6	8	109.418	74.82	13	20	49.8856	48.23	10	12	391.162	78.01	16	84	523.83
N6XS25	Catalase-peroxidase OS=Thauera aminoaromatica S2 GN=katG PE=3 SV=1 - [N6XS25_9RHOO]	-0.405794	0.000404696	31.49	1	18	19	218	3.37778e+08	5.27076e+08	2.75738e+08	1.49703e+08	1.8249e+08	2.18043e+08	4.71168e+08	4.318e+08	5.58077e+08	2.59364e+08	1.71659e+08	2.39373e+08	69.6447	20.72	14	21	86.9149	23.76	16	27	72.7957	22.65	15	22	43.712	18.92	9	13	51.962	22.24	12	15	44.294	14.92	10	12	72.7096	19.2	13	21	83.4763
N6Y1I3	Transketolase OS=Thauera aminoaromatica S2 GN=C665_03447 PE=4 SV=1 - [N6Y1I3_9RHOO]	-0.702078	0.000404696	7.98	1	1	1	12	1.03557e+08	120802893	7.93558e+07	1.62652e+07	2.39945e+07	2.26472e+07	7.96881e+07	1.66316e+08	84276161	2.47739e+07	2.97645e+07	2.18322e+07	8.53102	7.98	1	1	8.2012	7.98	1	1	7.68959	7.98	1	1	5.79189	7.98	1	1	6.74755	7.98	1	1	5.64541	7.98	1	1	8.31612	7.98	1	1	8.45703
N6Y2Y0	Acetyl-coenzyme A synthetase OS=Thauera aminoaromatica S2 GN=acsA PE=3 SV=1 - [N6Y2Y0_9RHOO]	-0.396495	0.000446691	29.51	1	15	16	217	5.17483e+08	6.71669e+08	4.13046e+08	2.25339e+08	3.64905e+08	282449238	6.92409e+08	5.32709e+08	5.93263e+08	2.57709e+08	2.89852e+08	3.72066e+08	83.7612	24.01	14	21	87.13	26.45	15	22	80.2696	24.01	14	20	31.9133	11.31	6	8	62.2917	24.01	13	17	73.8827	24.01	13	19	81.8225	24.01	14	20	92.6247
N6Z497	Pyruvate ferredoxin/flavodoxin oxidoreductase subunit beta OS=Thauera aminoaromatica S2 GN=C665_06254 PE=4 SV=1 - [N6Z497_9RHOO]	-0.43884	0.00044695	58.06	1	9	12	271	3.04787e+09	4.71464e+09	2.59159e+09	1.25265e+09	2.06698e+09	2087100532	4.37135e+09	3.73727e+09	5.20661e+09	1.40218e+09	2.14733e+09	1.98347e+09	156.394	55.56	9	27	147.864	56.63	10	26	161.734	55.56	9	29	82.2971	48.75	7	13	124.645	50.9	8	21	96.2744	52.33	8	15	145.24	55.56	9	26	167.479
N6XQN6	Aromatic amino acid aminotransferase OS=Thauera aminoaromatica S2 GN=C665_14475 PE=3 SV=1 - [N6XQN6_9RHOO]	0.418964	0.00044695	47.51	1	15	17	182	3.62217e+08	3.55782e+08	3.35192e+08	1.33216e+09	1.18185e+09	1.22186e+09	4.64353e+08	3.35766e+08	5.77941e+08	1.31335e+09	1.27504e+09	1.52418e+09	43.467	24.13	8	10	50.3627	36.07	10	12	44.1867	33.83	9	10	68.953	33.58	13	16	78.6238	35.07	14	20	83.8456	37.81	16	21	48.9515	33.83	9	11	41.3835
N6Y5I9	Malate dehydrogenase OS=Thauera aminoaromatica S2 GN=mdh PE=3 SV=1 - [N6Y5I9_9RHOO]	0.40154	0.00044695	21.58	1	6	6	409	1.13579e+09	1.12147e+09	9.47306e+08	2.73959e+09	3.86535e+09	3.93117e+09	1.18024e+09	1.22935e+09	1.83668e+09	4.47285e+09	3.85253e+09	4.13296e+09	73.0469	19.15	5	21	69.098	19.15	5	22	85.0356	19.15	5	28	116.512	21.58	5	36	145.696	21.58	6	42	139.046	21.58	6	41	80.7796	19.15	5	26	90.9456
O87874	Benzoyl-CoA reductase subunit C OS=Thauera aromatica GN=bcrC PE=1 SV=1 - [BCRC_THAAR]	-0.524664	0.00103874	84.72	1	40	41	1268	7.11795e+09	1.45286e+10	7.2203e+09	2.3329e+09	4.21564e+09	3.42369e+09	12238164624	15468948608	1.12566e+10	4.57318e+09	3.78667e+09	5100215650	620.115	82.9	38	138	696.277	81.35	37	155	599.602	82.64	35	138	235.887	65.54	22	54	396.185	78.76	31	86	334.549	73.58	28	73	600.594	82.64	35	135	730.23
N6Z663	Sulfate adenylyltransferase large subunit OS=Thauera aminoaromatica S2 GN=C665_04216 PE=3 SV=1 - [N6Z663_9RHOO]	0.409627	0.00103874	40.38	1	11	12	103	1.65706e+08	2.80522e+08	1.07453e+08	5.50105e+08	5.23895e+08	8.43665e+08	2.60039e+08	2.03674e+08	2.78932e+08	5.83394e+08	5.3828e+08	8.00073e+08	28.3861	11.03	4	5	32.159	14.55	4	5	31.1752	17.61	5	6	48.504	22.07	6	8	69.3072	23.71	7	11	77.6306	26.76	8	13	32.082	11.03	4	6	36.6364
N6Z2E4	Ribonucleoside-diphosphate reductase, adenosylcobalamin-dependent OS=Thauera aminoaromatica S2 GN=C665_07860 PE=4 SV=1 - [N6Z2E4_9RHOO]	0.239466	0.00103874	30.93	1	17	21	119	8.00608e+07	1.04924e+08	5.88736e+07	1.39461e+08	2.04515e+08	2.25709e+08	1.03192e+08	1.9595e+08	1.26637e+08	2.06954e+08	1.91718e+08	2.3482e+08	12.9486	7.94	4	4	6.33858	4.6	2	2	19.352	10.24	5	6	56.7583	18.81	11	13	69.1105	19.96	14	16	80.3577	22.47	16	19	18.6854	11.39	6	6	3.84564
N6Y5T3	Pyruvate flavodoxin/ferredoxin oxidoreductase domain-containing protein OS=Thauera aminoaromatica S2 GN=C665_06259 PE=4 SV=1 - [N6Y5T3_9RHOO]	-0.305866	0.00103874	19.49	1	5	6	118	3.97005e+09	6.62466e+09	3.39866e+09	2.44632e+09	3.53905e+09	3.27293e+09	6.49671e+09	5.5426e+09	7.62566e+09	3.92824e+09	3.1996e+09	3.747e+09	51.7315	19.49	6	11	49.2303	19.49	6	11	52.6111	13.18	5	11	33.948	14.8	4	7	42.5153	13.18	5	9	46.8167	13.18	5	10	55.754	19.49	6	12	53.1653
N6XRC4	Uracil-DNA glycosylase superfamily protein OS=Thauera aminoaromatica S2 GN=C665_17594 PE=4 SV=1 - [N6XRC4_9RHOO]	-0.636504	0.00103874	12.92	1	1	1	21	1.16665e+09	1278977792	8.24913e+08	2.68397e+08	4.46199e+08	1.85437e+08	8.48759e+08	1.29267e+09	1.15236e+09	3.67705e+08	366993410	3.39196e+08	2.83245	12.92	1	1	2.79125	12.92	1	1	6.30811	12.92	1	2	6.70273	12.92	1	2	6.87766	12.92	1	2	3.87048	12.92	1	1	6.28992	12.92	1	2	6.58977
N6Z1T3	Fumarate hydratase OS=Thauera aminoaromatica S2 GN=C665_01803 PE=4 SV=1 - [N6Z1T3_9RHOO]	0.393032	0.00105843	36.67	1	13	14	174	2.07953e+08	2.99296e+08	1.99464e+08	9.47387e+08	1.02494e+09	7.60236e+08	3.06251e+08	2.31487e+08	4.45577e+08	7.50639e+08	9.50916e+08	8.76119e+08	50.6257	23.92	9	12	41.6835	21.96	8	10	40.0271	21.96	8	9	56.03	21.76	6	10	109.038	32.94	12	21	97.6237	32.94	12	20	37.2504	21.96	8	9	49.3646
N6Z2I8	Argininosuccinate synthase OS=Thauera aminoaromatica S2 GN=argG PE=3 SV=1 - [N6Z2I8_9RHOO]	0.286505	0.00144301	48.41	1	18	19	285	3.79147e+08	5.83837e+08	268535856	8.54867e+08	1.01597e+09	1.09334e+09	5.45619e+08	4.4818e+08	6.67155e+08	1.43585e+09	1.05011e+09	1.19745e+09	87.9258	40.83	16	23	81.3269	39.12	15	20	88.4118	40.83	16	23	79.5026	35.45	13	19	113.625	44.5	17	27	111.107	40.83	16	26	90.0642	40.83	16	23	103.593
N6Y6F0	Phosphomethylpyrimidine synthase OS=Thauera aminoaromatica S2 GN=thiC PE=3 SV=1 - [N6Y6F0_9RHOO]	0.288124	0.00144301	40.69	1	21	22	178	1.25461e+08	1.94434e+08	8.14708e+07	3.60962e+08	3.65232e+08	3.50645e+08	1.5751e+08	8.52579e+07	2.13554e+08	3.15323e+08	3.65255e+08	3.64382e+08	45.2408	21.13	10	11	30.4177	17.06	7	7	44.2505	21.44	10	11	68.5181	20.97	12	14	108.732	30.99	17	24	92.9158	32.08	18	21	45.764	19.87	9	11	28.5313
N6Z5A0	Nitrite reductase (NO-forming) OS=Thauera aminoaromatica S2 GN=C665_05288 PE=4 SV=1 - [N6Z5A0_9RHOO]	-0.404447	0.00167452	51.61	1	30	33	607	4.51608e+09	7.29612e+09	4.50172e+09	2.42966e+09	2.43849e+09	3.16628e+09	6.18308e+09	4.98572e+09	8.46369e+09	3786506686	2.00188e+09	3.64345e+09	259.204	42.86	30	63	254.94	43.04	29	62	257.46	47.14	29	65	101.493	37.68	18	26	190.8	41.07	27	45	147.814	41.07	24	37	248.152	42.14	28	60	260.405
N6Z9L4	Polyhydroxyalkonate synthesis repressor, PhaR OS=Thauera aminoaromatica S2 GN=C665_01132 PE=4 SV=1 - [N6Z9L4_9RHOO]	-0.396905	0.00167452	16.75	1	1	2	42	1.9109e+09	2.00369e+09	1.03763e+09	695259995	1.19683e+09	7.08512e+08	1.30302e+09	1.94721e+09	1.57183e+09	7.63207e+08	8.88139e+08	727518523	12.5712	13.2	1	3	16.7779	13.2	1	4	16.2966	13.2	1	4	13.5573	13.2	1	3	16.6591	13.2	1	4	19.0062	16.75	2	5	16.6916	13.2	1	4	16.4999
N6YZ91	Bifunctional purine biosynthesis protein PurH OS=Thauera aminoaromatica S2 GN=purH PE=3 SV=1 - [N6YZ91_9RHOO]	0.23725	0.00201202	41.21	1	16	16	174	2.747e+08	2.96354e+08	2.37572e+08	6.11769e+08	6.61e+08	685671546	377661799	2.68624e+08	3.98978e+08	7.16959e+08	5.47323e+08	7.83144e+08	60.1759	22.5	8	10	56.8739	21.17	8	10	62.9299	22.5	9	12	81.4622	29.49	9	13	109.028	37.24	14	19	115.051	38.94	14	20	62.7248	21.17	8	11	62.6726
N6XZV7	Proline--tRNA ligase OS=Thauera aminoaromatica S2 GN=proS PE=3 SV=1 - [N6XZV7_9RHOO]	0.289813	0.00224922	21.82	1	8	11	65	1.0996e+08	1.23662e+08	6.38414e+07	2.17389e+08	2.81679e+08	3.14635e+08	1.42901e+08	1.50365e+08	1.28129e+08	2.7468e+08	2.03761e+08	3.36394e+08	12.423	10.14	4	4	12.8013	9.45	4	4	13.3127	8.93	4	4	11.6741	6.7	3	3	30.3069	17.87	8	9	27.9121	15.81	7	8	10.7437	8.25	4	4	9.93514
N6Y7Z5	Sulfate adenylyltransferase subunit 2 OS=Thauera aminoaromatica S2 GN=C665_04221 PE=4 SV=1 - [N6Y7Z5_9RHOO]	0.335351	0.0023345	57.89	1	12	13	140	1.58961e+08	2.33209e+08	92471611	2.87408e+08	4.52314e+08	4.53829e+08	1.41733e+08	1.90731e+08	168900584	4.29494e+08	4.31142e+08	4.64995e+08	44.8429	30.59	6	9	59.7231	34.54	7	12	41.2122	30.59	6	8	37.3388	25.66	4	7	81.7621	48.68	9	16	72.2997	43.09	10	16	43.9516	34.54	7	9	57.6813
N6Z8H6	Chaperone protein DnaK OS=Thauera aminoaromatica S2 GN=dnaK PE=3 SV=1 - [N6Z8H6_9RHOO]	0.155452	0.00271593	40.06	1	24	25	463	6.69991e+08	9.00113e+08	6.37453e+08	1239072784	1.35109e+09	1.6612e+09	9.64696e+08	8.17596e+08	1.18614e+09	1.63118e+09	1.50706e+09	1.4996e+09	142.264	27.33	17	31	165.12	29.66	18	35	145.346	28.42	17	32	146.625	24.69	15	31	210.224	31.21	19	43	236.877	31.21	21	47	152.285	25.78	17	32	149.816
N6YXE3	Ribonuclease, Rne/Rng family (Fragment) OS=Thauera aminoaromatica S2 GN=C665_06040 PE=4 SV=1 - [N6YXE3_9RHOO]	0.348816	0.00272121	31.84	1	13	16	105	6.36936e+07	1.19904e+08	7.41751e+07	2.23832e+08	2.41712e+08	3.15511e+08	1.42999e+08	1.01892e+08	1.54492e+08	3.26486e+08	2.56964e+08	3.37559e+08	11.7483	7.32	4	4	16.2618	9.12	5	5	15.0844	8.22	5	5	30.1965	12.11	7	9	44.1651	16.59	10	12	41.9478	18.83	11	13	15.9385	8.52	5	5	9.34278
N6YYM4	Prolipoprotein diacylglyceryl transferase OS=Thauera aminoaromatica S2 GN=lgt PE=3 SV=1 - [N6YYM4_9RHOO]	0.309298	0.00272121	12.08	1	1	1	23	347387393	327157411	221290062	9.90463e+08	8.55395e+08	694008436	396258527	4.7414e+08	449745764	8.11606e+08	965065692	8.4408e+08	7.62856	12.08	1	2	8.30002	12.08	1	2	7.77507	12.08	1	2	8.15422	12.08	1	2	8.78859	12.08	1	2	8.43439	12.08	1	2	3.03514	12.08	1	1	8.84999
N6YPR6	ABC transporter OS=Thauera aminoaromatica S2 GN=C665_13244 PE=3 SV=1 - [N6YPR6_9RHOO]	0.270646	0.00274976	8.51	1	1	4	12	0	7.3228e+07	0	1.1892e+08	1.31389e+08	1.28381e+08	62547616	7.72419e+07	7.39962e+07	1.59621e+08	149901539	1.30919e+08					4.96324	3.31	2	2					2.67466	2.65	1	1	5.11707	5.2	2	2	2.69922	2.65	1	1	2.73037	2.46	1	1	2.00341
N6YSJ7	GTP-binding protein YchF OS=Thauera aminoaromatica S2 GN=C665_10639 PE=4 SV=1 - [N6YSJ7_9RHOO]	0.361149	0.0029341	35.26	2	7	10	57	6.5909e+07	1.03169e+08	4.0539e+07	1.65455e+08	1.85384e+08	1.94391e+08	9.29915e+07	5.06274e+07	5.87455e+07	1.87912e+08	2.19438e+08	2.09131e+08	11.7266	13.5	4	4	10.0302	10.74	3	3	7.11754	6.61	2	2	13.0654	10.19	3	4	29.1628	26.45	7	8	29.5125	23.42	7	8	9.21732	10.74	3	3	7.29525
N6Y1Y4	Polysaccharide chain length determinant protein OS=Thauera aminoaromatica S2 GN=C665_02932 PE=4 SV=1 - [N6Y1Y4_9RHOO]	-0.713837	0.00311553	24.71	1	1	5	63	3.43957e+09	6.90348e+09	4.46138e+09	9.81876e+08	1.3288e+09	1697818252	5.0414e+09	6.36837e+09	4394167627	1.23966e+09	1.73249e+09	5.09194e+08	25.4235	11.48	2	11	12.4158	4.09	1	6	14.4335	4.09	1	6	9.68881	15.56	3	4	9.52258	8.75	2	4	4.85686	4.09	1	2	9.37624	4.09	1	4	22.6218
N6XWL2	Isocitrate lyase OS=Thauera aminoaromatica S2 GN=C665_15483 PE=4 SV=1 - [N6XWL2_9RHOO]	0.228716	0.00315015	66.13	1	27	27	724	2.49102e+09	2.87619e+09	1.91735e+09	5.18512e+09	5.43705e+09	6.22387e+09	3.6147e+09	2.28135e+09	4.64293e+09	6.66101e+09	5.63413e+09	7632615322	251.071	66.13	25	49	229.351	65.9	24	45	241.96	66.13	25	48	264.82	64.53	21	54	418.625	66.13	27	88	330.782	66.13	25	65	234.15	66.13	25	45	248.68
N6YWN3	Homoserine dehydrogenase OS=Thauera aminoaromatica S2 GN=C665_07281 PE=3 SV=1 - [N6YWN3_9RHOO]	0.239716	0.00321422	39.54	1	15	16	175	4.66653e+08	458019290	3.51496e+08	9.73773e+08	9.08108e+08	8.69029e+08	4.26676e+08	4.25613e+08	5.04015e+08	9.71146e+08	9.70843e+08	9.21534e+08	41.8812	19.77	6	8	51.5414	28.74	8	10	48.3888	19.54	7	10	66.597	30.34	9	15	95.5569	36.55	13	20	93.1902	34.02	13	19	52.2699	25.29	8	11	52.805
N6Y5C2	5-methylthioadenosine/S-adenosylhomocysteine deaminase OS=Thauera aminoaromatica S2 GN=mtaD PE=3 SV=1 - [N6Y5C2_9RHOO]	-0.303154	0.00329765	5.01	1	2	2	13	3.69336e+07	38562862	3.37761e+07	2.49606e+07	0	2.36433e+07	34612450	4.44537e+07	5.87221e+07	2.37307e+07	2.76668e+07	2.21689e+07	3.80753	2.73	1	1	3.81087	2.73	1	1	3.93525	2.73	1	1	3.79474	2.73	1	1					3.73093	2.73	1	1	3.95791	2.73	1	1	6.63027
N6Z1K3	Phenylalanine--tRNA ligase alpha subunit OS=Thauera aminoaromatica S2 GN=pheS PE=3 SV=1 - [N6Z1K3_9RHOO]	0.234137	0.00365373	31.78	1	7	8	60	6.83322e+07	9.36409e+07	5.21518e+07	1.48951e+08	2.06133e+08	1.89204e+08	9.47433e+07	7.04398e+07	1.4469e+08	2.1523e+08	1.6211e+08	1.98547e+08	12.4023	12.24	3	3	14.4759	15.45	4	4	15.5993	15.45	4	4	18.9999	16.62	4	4	25.6782	23.62	6	6	25.6038	23.62	6	6	21.3286	27.11	6	6	17.1334
N6YW97	Acetyl-CoA carboxylase, biotin carboxylase OS=Thauera aminoaromatica S2 GN=C665_13751 PE=4 SV=1 - [N6YW97_9RHOO]	-0.355336	0.00365373	14.5	1	6	6	60	9.9295e+07	1.56093e+08	6.74865e+07	6.53003e+07	6.13734e+07	5.25825e+07	1.0708e+08	1.49921e+08	1.075e+08	7.4182e+07	4.78618e+07	4.75814e+07	27.1386	11.18	5	6	36.3458	14.5	6	8	24.5507	8.61	4	6	11.15	6.65	3	3	16.6351	6.95	3	4	13.6352	6.95	3	3	29.545	11.18	5	7	33.5022
N6Y7Y9	ATP-dependent protease ATPase subunit HslU OS=Thauera aminoaromatica S2 GN=hslU PE=3 SV=1 - [N6Y7Y9_9RHOO]	0.3924	0.00365373	13.71	1	4	5	36	1.08213e+08	1.59447e+08	5.11832e+07	3.52645e+08	2.15122e+08	254465494	1.45761e+08	1.56583e+08	1.31399e+08	4.27346e+08	3.51653e+08	331068008	12.4165	8.09	3	4	16.126	11.24	4	5	8.57029	8.76	3	3	4.217	4.72	2	2	7.89271	8.09	3	3	4.43858	4.72	2	2	8.63587	8.09	3	3	15.889
N6Y653	HAD-superfamily hydrolase OS=Thauera aminoaromatica S2 GN=C665_06030 PE=4 SV=1 - [N6Y653_9RHOO]	0.317158	0.00371032	5.5	1	1	1	9	0	0	1.67382e+07	6.50356e+07	6.81859e+07	54925173	30513308	0	30031174	6.47737e+07	7.3053e+07	6.58248e+07									3.20475	5.5	1	1	3.46651	5.5	1	1	3.44428	5.5	1	1	3.30662	5.5	1	1	3.05766	5.5	1	1
N6Y6X5	GMP synthase [glutamine-hydrolyzing] OS=Thauera aminoaromatica S2 GN=guaA PE=3 SV=1 - [N6Y6X5_9RHOO]	0.222103	0.0040665	45.11	1	19	19	199	2.22638e+08	2.51941e+08	1.17058e+08	4.32618e+08	4.71187e+08	3.80742e+08	2.39769e+08	2.41897e+08	2.67836e+08	4.3754e+08	5.04408e+08	4.30987e+08	64.5468	32.44	13	16	68.3056	32.63	13	16	47.6874	22.07	9	11	69.9501	31.09	12	15	91.0823	37.81	16	21	81.4382	31.29	13	18	58.0828	26.49	11	14	54.4593
N6YK37	Glutamate--tRNA ligase OS=Thauera aminoaromatica S2 GN=gltX PE=3 SV=1 - [N6YK37_9RHOO]	0.402837	0.00408381	8.9	1	4	4	35	3.93643e+07	5.55908e+07	3.72463e+07	1.20476e+08	1.43955e+08	2.03075e+08	8.19771e+07	4.8747e+07	7.23684e+07	2.33018e+08	1.14895e+08	2.19727e+08	5.38857	3.6	2	2	7.51638	5.72	3	3	5.34121	3.6	2	2	8.43533	4.87	2	3	10.8957	6.78	3	3	13.0017	8.9	4	4	5.37004	3.6	2	2	5.34862
N6Z667	Nitrite and sulfite reductase 4Fe-4S region OS=Thauera aminoaromatica S2 GN=C665_04241 PE=4 SV=1 - [N6Z667_9RHOO]	0.456541	0.00422662	12.68	1	5	7	56	4.67479e+07	1.17009e+08	5.19579e+07	1.93696e+08	2.55337e+08	3.07234e+08	1.04316e+08	5.971e+07	1.21097e+08	4.03015e+08	2.16538e+08	3.8185e+08	10.7217	4.46	3	4	11.2575	4.46	3	4	10.0003	8.39	4	4	17.2139	6.43	4	6	13.2242	7.68	5	5	16.8644	7.14	5	6	11.4264	4.46	3	4	7.24918
N6XRA2	TRAP transporter solute receptor, TAXI family protein OS=Thauera aminoaromatica S2 GN=C665_13661 PE=4 SV=1 - [N6XRA2_9RHOO]	-0.611886	0.00455148	33.23	1	7	8	48	2.48506e+08	4.79104e+08	3.058e+08	0	115091358	9.73879e+07	2.68997e+08	4.75072e+08	5.0359e+08	163957452	6.6443e+07	1.2774e+08	18.7306	15.51	3	4	30.5763	23.42	5	7	23.2495	18.67	4	5					5.43367	6.33	1	1	14.0144	18.04	4	4	12.1684	15.51	3	3	35.2042
O87875	Benzoyl-CoA reductase subunit B OS=Thauera aromatica GN=bcrB PE=1 SV=1 - [BCRB_THAAR]	-0.295476	0.00535597	84.03	1	46	47	1579	9.4079e+09	1.20028e+10	6.52572e+09	7.76853e+09	7.58763e+09	5.18595e+09	1.03627e+10	12498163474	1.09346e+10	5.20957e+09	6.74004e+09	5.66489e+09	774.247	84.03	46	180	766.356	82.41	44	180	699.417	83.56	43	166	273.407	65.28	30	64	476.213	82.41	41	108	476.07	82.64	40	108	716.459	82.41	44	169	736.762
N6YL67	Glutamate--cysteine ligase OS=Thauera aminoaromatica S2 GN=C665_17059 PE=4 SV=1 - [N6YL67_9RHOO]	0.256577	0.00587527	22.65	1	6	7	42	4.18601e+07	6.26558e+07	5.0199e+07	9.32555e+07	1.12325e+08	1.17258e+08	5.36667e+07	1.05206e+08	5.62434e+07	1.2795e+08	117638336	1.33422e+08	8.43305	8.92	2	3	6.22386	8.92	2	2	7.91292	6.41	2	2	8.90145	6.41	2	2	20.2509	12.36	5	6	14.8328	10.76	4	4	8.01144	6.41	2	2	11.5391
N6Z188	Isochorismatase hydrolase OS=Thauera aminoaromatica S2 GN=C665_09065 PE=4 SV=1 - [N6Z188_9RHOO]	-0.418778	0.00665603	5.56	1	1	1	10	7.71428e+07	79817822	6.2505e+07	0	35347671	2.98759e+07	6.62259e+07	88627028	7.36072e+07	3.91249e+07	36956765	0	3.57391	5.56	1	1	3.52284	5.56	1	1	3.4188	5.56	1	1					3.28657	5.56	1	1	3.1114	5.56	1	1	3.4569	5.56	1	1	3.54202
N6Z308	Aminotransferase AlaT OS=Thauera aminoaromatica S2 GN=C665_07286 PE=4 SV=1 - [N6Z308_9RHOO]	0.595892	0.00670311	23.22	1	4	5	28	3.59824e+07	3.28853e+07	2.30916e+07	0	0	1.50903e+08	1.9798e+07	4.31747e+07	2.53657e+07	1.43014e+08	0	1.18117e+08	31.3386	16.55	3	6	19.7315	9.66	2	4	18.6742	19.31	4	5									2.75242	3.91	1	1	19.5171	16.55	3	4	28.9782
N6YQJ5	Elongation factor P OS=Thauera aminoaromatica S2 GN=efp PE=3 SV=1 - [N6YQJ5_9RHOO]	0.299	0.00885025	64.86	1	10	11	123	423200157	468628629	3.26355e+08	9.36124e+08	9.21478e+08	1.50804e+09	6.79078e+08	3.1412e+08	865653892	1.5035e+09	9.59504e+08	1.68249e+09	32.4081	43.78	7	8	31.7027	43.78	7	8	36.4094	44.86	7	9	40.0689	36.22	6	9	59.6588	52.43	8	13	78.3152	56.22	9	16	32.8925	43.78	7	8	23.3754
N6XP32	Translation initiation factor IF-2 (Fragment) OS=Thauera aminoaromatica S2 GN=infB PE=3 SV=1 - [N6XP32_9RHOO]	0.242425	0.00885025	19.21	1	9	11	84	1.02118e+08	1.64418e+08	8.61268e+07	2.56716e+08	2.38821e+08	3.37403e+08	1.70719e+08	1.37351e+08	2.0129e+08	3.16624e+08	2.19922e+08	3.86832e+08	16.1562	6.23	4	4	20.4687	7.38	4	4	22.5148	8.27	5	6	30.3254	13.87	8	8	35.5763	11.7	7	8	32.7384	10.69	7	8	23.5696	9.54	6	6	32.0526
N6Z476	Organic acid-CoA ligase (Fragment) OS=Thauera aminoaromatica S2 GN=C665_06484 PE=4 SV=1 - [N6Z476_9RHOO]	-0.434915	0.0115126	11.31	1	4	5	50	1.12495e+08	2.39976e+08	7.10461e+07	3.6622e+07	4.50992e+07	7.61838e+07	2.05495e+08	1.65777e+08	2.42164e+08	8.35728e+07	1.06201e+08	7.42843e+07	27.5021	4.42	3	6	27.6203	6.01	4	6	16.5229	4.42	3	4	8.31142	4.42	2	2	10.9932	4.42	3	3	11.0428	4.42	3	3	29.3273	4.42	3	6	14.9367
N6YT96	Enoyl-CoA hydratase OS=Thauera aminoaromatica S2 GN=C665_10499 PE=4 SV=1 - [N6YT96_9RHOO]	0.31472	0.0138109	13.38	1	1	2	13	1.91708e+08	133660870	189935871	3.94904e+08	436638506	558602999	1.85653e+08	1.03621e+08	218071636	4.42276e+08	4.04116e+08	539356320	2.6354	9.29	1	1	2.66452	9.29	1	1	2.59892	9.29	1	1	2.64614	9.29	1	1	2.66579	9.29	1	1	2.83574	9.29	1	1	2.50906	9.29	1	1	5.4335
N6XN06	PpiC-type peptidyl-prolyl cis-trans isomerase OS=Thauera aminoaromatica S2 GN=C665_18262 PE=4 SV=1 - [N6XN06_9RHOO]	0.545614	0.0144576	8.85	1	1	2	24	1.28133e+08	1.67206e+08	7.42816e+07	0	4.97409e+08	4.0337e+08	1.65227e+08	1.02483e+08	6.50024e+07	619199716	5.83233e+08	427025457	9.74447	5.38	1	2	12.6818	8.85	2	3	8.89404	5.38	1	2					9.91998	5.38	1	2	9.48881	5.38	1	2	9.40007	5.38	1	2	12.0239
N6YTJ4	Uncharacterized protein OS=Thauera aminoaromatica S2 GN=C665_09467 PE=4 SV=1 - [N6YTJ4_9RHOO]	0.201796	0.0144928	13.66	1	1	2	11	2.41174e+07	1.95793e+07	0	4.24115e+07	3.93448e+07	41327227	2.23818e+07	7.94035e+07	25451101	3.85378e+07	41393149	3.89333e+07	6.81825	5.67	1	1	5.17054	5.67	1	1					8.01046	5.67	1	1	8.51169	5.67	1	1	7.778	5.67	1	1	6.28758	5.67	1	1	3.52495
N6Y2Y5	Uncharacterized protein OS=Thauera aminoaromatica S2 GN=C665_01823 PE=4 SV=1 - [N6Y2Y5_9RHOO]	0.283792	0.0153591	9	1	2	2	25	18300132	1.56913e+07	1.72887e+07	4.09878e+07	60436475	3.61643e+07	18763318	58382100	2.17327e+07	61351778	4.36104e+07	38585555	3.25085	6.43	1	1	4.62414	6.43	1	1	8.41586	9	2	2	11.2847	9	2	3	9.81456	6.43	1	2	11.2253	9	2	3	2.01174	6.43	1	1	8.98246
N6YN88	Chaperone protein HtpG OS=Thauera aminoaromatica S2 GN=htpG PE=3 SV=1 - [N6YN88_9RHOO]	0.439986	0.0160171	21.02	1	14	17	137	7.29844e+07	1.39574e+08	6.09008e+07	1.69019e+08	3.58315e+08	434628446	1.47065e+08	8.0483e+07	2.03332e+08	5.519e+08	4.05952e+08	5.14553e+08	21.5217	8.19	5	5	24.6064	8.66	6	6	31.3281	10.97	7	8	30.4258	11.28	7	7	58.9163	15.15	11	15	72.1175	15.15	11	19	33.8515	11.44	8	9	21.6776
N6Z7Y2	CRISPR-associated protein OS=Thauera aminoaromatica S2 GN=C665_02562 PE=4 SV=1 - [N6Z7Y2_9RHOO]	-0.305516	0.0160506	14.68	1	4	4	35	5.74817e+07	6.05851e+07	5.23732e+07	2.86582e+07	7.58657e+07	35275640	1.13636e+08	6.11528e+07	7.23571e+07	5.31656e+07	4.5723e+07	5.21736e+07	15.5999	14.33	3	4	12.899	11.26	2	3	21.0012	14.68	4	5	6.52435	11.26	2	2	22.4485	14.33	3	5	16.5925	11.26	2	3	7.37218	8.53	2	2	4.91103
N6YZH4	Aconitate hydratase 2 OS=Thauera aminoaromatica S2 GN=C665_04666 PE=3 SV=1 - [N6YZH4_9RHOO]	0.154192	0.01727	55.95	1	38	40	840	1142592935	1.22044e+09	9.24598e+08	1.84891e+09	2.225e+09	2724331318	1.68829e+09	1.03796e+09	1.89655e+09	2.54472e+09	2.02537e+09	2.70352e+09	285.555	46.36	30	59	315.176	49.71	31	67	293.891	46.24	30	64	307.474	40.35	25	60	385.987	51.45	37	77	387.824	49.6	36	81	322.052	49.71	33	68	317.306
N6YQB4	TRAP dicarboxylate transporter subunit DctP OS=Thauera aminoaromatica S2 GN=C665_13194 PE=3 SV=1 - [N6YQB4_9RHOO]	-0.530973	0.0175563	17.77	1	2	3	21	3.27615e+08	3.31081e+08	3.52234e+08	1.19649e+08	1.43568e+08	2.42636e+08	6.00816e+08	2.59148e+08	1101841922	2.4305e+08	8.81122e+07	2.59447e+08	8.3454	17.77	3	3	8.90108	17.77	3	3	5.08575	8.88	2	2	2.6926	2.29	1	1	5.34288	8.88	2	2	2.74162	2.29	1	1	5.2796	8.88	2	2	8.81167
N6YMI9	Nucleoside diphosphate kinase OS=Thauera aminoaromatica S2 GN=ndk PE=3 SV=1 - [N6YMI9_9RHOO]	0.300658	0.0179723	81.56	1	10	11	238	5.00754e+08	8.00981e+08	3.86909e+08	1.08013e+09	1.64759e+09	1.82928e+09	9.40915e+08	5.95897e+08	1.08966e+09	2.17368e+09	1.37361e+09	2.47567e+09	68.4526	81.56	8	18	66.7015	81.56	8	16	64.5862	81.56	8	16	63.2883	75.18	7	16	101.098	81.56	9	24	104.505	81.56	10	25	71.9236	81.56	8	18	61.0673
N6YWD8	Quinolinate synthase A OS=Thauera aminoaromatica S2 GN=nadA PE=3 SV=1 - [N6YWD8_9RHOO]	-0.366107	0.0184135	35.79	1	8	10	141	1.39296e+09	3.27591e+09	1.72913e+09	9.10135e+08	1.10119e+09	8.28383e+08	1.78904e+09	3.70997e+09	1.6139e+09	9.61978e+08	1.40231e+09	9.53314e+08	37.8876	21.58	7	10	48.5758	24.32	8	13	44.6863	25.14	7	12	33.5884	27.32	6	9	42.344	23.77	7	11	56.7026	28.42	9	14	46.5915	28.42	8	13	54.2264
N6YYZ8	Ribonuclease PH OS=Thauera aminoaromatica S2 GN=rph PE=3 SV=1 - [N6YYZ8_9RHOO]	0.215442	0.0190003	15.64	1	2	2	27	1.40401e+08	1.89389e+08	1.04728e+08	2.66262e+08	2.58678e+08	2.39668e+08	1.16258e+08	1.30963e+08	1.47764e+08	3.10096e+08	2.98312e+08	2.78881e+08	11.7777	15.64	2	2	5.16932	6.17	1	1	10.9741	15.64	2	2	12.0635	15.64	2	2	11.7496	15.64	2	2	16.3187	15.64	2	3	11.0476	15.64	2	2	11.8074
N6Z962	Elongation factor G OS=Thauera aminoaromatica S2 GN=fusA PE=3 SV=1 - [N6Z962_9RHOO]	0.216257	0.0195929	59.08	1	34	36	486	6.45179e+08	7.40217e+08	4.40696e+08	1.51448e+09	1.13812e+09	1.50571e+09	1.00915e+09	6.34299e+08	1.24788e+09	2.03348e+09	1.21803e+09	1.63008e+09	155.874	44.78	24	34	124.255	40.34	20	27	155.868	47.64	23	33	222.235	48.64	25	41	234.227	50.64	28	48	265.229	53.65	31	53	172.549	47.93	25	36	123.334
N6Z2Q5	Bifunctional protein FolD OS=Thauera aminoaromatica S2 GN=folD PE=3 SV=1 - [N6Z2Q5_9RHOO]	-0.25876	0.0195929	50.85	1	9	10	170	5.96589e+08	7.57554e+08	3.45752e+08	2.59674e+08	4.33658e+08	6.36536e+08	7.59437e+08	6.33203e+08	9.11173e+08	3.85947e+08	4.39452e+08	5.64908e+08	55.2278	32.88	6	14	55.025	35.93	7	14	62.7516	40.34	8	16	50.593	23.73	4	14	50.3575	35.93	7	13	57.4841	35.93	6	14	67.7028	37.29	7	18	49.9966
N6YQI2	O-acetylhomoserine/O-acetylserine sulfhydrylase OS=Thauera aminoaromatica S2 GN=C665_12954 PE=3 SV=1 - [N6YQI2_9RHOO]	0.109973	0.0195929	43.97	1	10	13	207	6.69663e+08	8.1196e+08	5.03568e+08	9.34593e+08	9.99447e+08	1.15334e+09	706662837	7.70582e+08	944711549	1.38153e+09	1.02607e+09	1.22244e+09	78.7024	36.41	10	18	61.4862	42.32	12	17	65.9985	36.41	10	17	59.6672	27.66	7	13	75.9121	30.02	9	17	81.113	30.02	9	18	65.1503	37.12	10	16	72.8749
N6XZQ1	Denitrification system component cytochrome C-552 OS=Thauera aminoaromatica S2 GN=C665_05298 PE=4 SV=1 - [N6XZQ1_9RHOO]	-0.232428	0.0195929	32.53	1	7	9	104	1.13746e+09	2.28081e+09	6.95272e+08	8.72032e+08	1014369074	1.10322e+09	1.88145e+09	1.64152e+09	1.96899e+09	1.22414e+09	9.50883e+08	1.18343e+09	37.6364	23.63	7	10	47.1091	23.97	8	14	34.1358	17.81	6	9	18.4404	10.96	3	5	32.2148	22.95	5	9	29.4482	14.38	4	8	35.6046	17.81	6	9	36.8865
N6YX88	Adenylate kinase OS=Thauera aminoaromatica S2 GN=adk PE=3 SV=1 - [N6YX88_9RHOO]	0.225386	0.0195948	63.13	1	13	15	135	4.57335e+08	5.61494e+08	3.65507e+08	8.27092e+08	1.31241e+09	1.35144e+09	6.74289e+08	3.06937e+08	9.71341e+08	1.01973e+09	1.36199e+09	1.52801e+09	31.2887	29.03	7	9	40.8961	41.94	9	12	32.5436	28.11	6	9	32.1391	27.65	7	8	58.0344	42.86	10	14	64.1834	58.99	13	18	33.3789	33.18	8	10	20.9915
N6YWM8	Threonine synthase OS=Thauera aminoaromatica S2 GN=C665_07256 PE=4 SV=1 - [N6YWM8_9RHOO]	0.16671	0.0195948	39.22	1	14	14	263	2.38535e+08	2.29163e+08	1.72868e+08	3.75043e+08	3.96269e+08	3.55965e+08	2.03428e+08	2.47882e+08	2.45062e+08	4.23866e+08	4.11689e+08	3.97087e+08	78.2654	28.95	9	19	94.227	32.65	11	24	73.1142	26.9	8	18	75.9697	28.95	9	18	91.5153	29.16	11	23	101.147	30.18	10	24	87.9729	30.6	10	20	91.3172
N6YMW8	Adenylosuccinate synthetase OS=Thauera aminoaromatica S2 GN=purA PE=3 SV=1 - [N6YMW8_9RHOO]	0.171436	0.0196559	36.93	1	16	17	188	2.61234e+08	3.65846e+08	2.14575e+08	3.72252e+08	6.10433e+08	6.67969e+08	3.69058e+08	2.7547e+08	4.07712e+08	765260219	551661365	6.0951e+08	40.3685	28.67	11	11	54.1811	26.61	12	15	46.5516	25.46	10	13	38.5986	22.02	9	10	83.5428	31.19	15	22	80.0589	31.19	15	21	50.2686	28.67	11	13	40.2443
N6Y3L6	3-isopropylmalate dehydrogenase OS=Thauera aminoaromatica S2 GN=leuB PE=3 SV=1 - [N6Y3L6_9RHOO]	0.279828	0.0198696	18.64	1	6	6	76	1.0267e+08	1.88899e+08	8.1182e+07	1.69848e+08	2.99007e+08	3.03744e+08	1.31652e+08	1.21559e+08	1.04974e+08	2.87116e+08	2.86617e+08	3.70144e+08	16.9578	13.56	3	4	19.2575	15.82	4	5	18.0706	15.82	4	5	16.2099	12.43	4	6	20.5848	15.82	4	5	25.0028	15.82	4	7	25.7766	15.82	4	8	19.7842
N6XS84	Dihydrolipoamide succinyltransferase (Fragment) OS=Thauera aminoaromatica S2 GN=C665_17514 PE=3 SV=1 - [N6XS84_9RHOO]	-0.462054	0.0216847	25.41	1	8	8	78	1.71449e+08	2.12769e+08	1.14614e+08	1.3476e+08	3.17813e+07	8.61578e+07	2.48962e+08	1.6833e+08	3.24372e+08	1.29536e+08	3.63177e+07	8.71649e+07	25.1294	21.45	6	8	29.9803	22.44	6	9	31.2084	21.45	6	9	24.8988	15.84	4	7	8.08669	9.9	2	2	14.1592	18.48	5	5	27.1448	18.48	5	8	29.74
N6YYL0	Elongation factor Ts OS=Thauera aminoaromatica S2 GN=tsf PE=3 SV=1 - [N6YYL0_9RHOO]	0.458127	0.0218298	28.18	1	8	10	102	1.8792e+08	3.89454e+08	1.87943e+08	5.55868e+08	9.69707e+08	1.3206e+09	4.11038e+08	3.00851e+08	5.62568e+08	1.5566e+09	7.45814e+08	2.0995e+09	32.4611	19.24	6	8	27.9523	19.24	6	8	25.9301	13.06	4	7	23.0189	14.09	4	7	52.9753	22.34	7	13	38.986	19.24	5	10	22.3568	13.06	4	6	30.7965
N6YZ13	(P)ppGpp synthetase I SpoT/RelA OS=Thauera aminoaromatica S2 GN=C665_04541 PE=3 SV=1 - [N6YZ13_9RHOO]	-0.339739	0.0245477	16.6	1	1	6	40	3.48665e+08	3.94532e+08	4.94517e+08	194531819	2.30555e+08	2.1945e+08	3.05092e+08	4.75051e+08	6.83489e+08	2.83965e+08	3.05441e+08	2.20871e+08	8.03983	6.8	2	3	7.83927	6.8	2	3	5.04442	3.54	1	2	10.7056	9.8	3	4	7.68605	6.8	2	3	7.82765	6.8	2	3	8.65746	6.8	2	3	18.0441
N6XZ53	Phosphoglyceromutase OS=Thauera aminoaromatica S2 GN=C665_12884 PE=3 SV=1 - [N6XZ53_9RHOO]	0.477059	0.0247057	23.64	1	3	7	32	8.02317e+07	4.86248e+07	4.94805e+07	2.72592e+08	9.52616e+07	1.28366e+08	4.21384e+07	6.63799e+07	56277255	2.65123e+08	2.8537e+08	1.20959e+08	11.9892	12.18	4	4	5.16636	2.73	1	1	7.87886	8.91	2	2	19.0758	16.91	4	4	13.1304	8.18	2	2	16.0132	12.36	3	3	5.25378	2.73	1	1	7.69072
N6YAN9	Acetylornithine aminotransferase OS=Thauera aminoaromatica S2 GN=argD PE=3 SV=1 - [N6YAN9_9RHOO]	0.250795	0.0261755	16.11	1	3	5	30	1.38018e+08	1.52857e+08	8.75438e+07	4.33757e+08	2.54735e+08	262956291	1.8816e+08	1.34961e+08	1.56048e+08	2.79956e+08	3.48998e+08	2.51583e+08	13.1349	8.18	3	3	10.6892	3.84	2	2	12.9552	8.18	3	3	4.22745	3.58	1	1	12.5192	5.63	3	3	10.4903	3.84	2	2	13.06	9.97	3	3	8.87297
N6Y7A0	Glycosyl transferase family protein OS=Thauera aminoaromatica S2 GN=C665_19187 PE=4 SV=1 - [N6Y7A0_9RHOO]	0.439776	0.0271484	25.66	1	2	4	19	2.43718e+07	8.67237e+07	2.82303e+07	0	2.94063e+07	1.18201e+08	62752347	1.56625e+08	6.63852e+07	2.26776e+08	1.46548e+08	2.02485e+08	3.3711	3.62	1	1	5.83469	12.83	2	2	6.8985	7.57	2	2					3.44803	3.62	1	1	9.22989	16.78	3	3	3.43855	3.62	1	1	5.84913
N6Z509	Peptidase M48 Ste24p OS=Thauera aminoaromatica S2 GN=C665_05438 PE=4 SV=1 - [N6Z509_9RHOO]	0.378391	0.0271484	14.16	1	1	3	12	1.41593e+08	1.12598e+08	1.40118e+08	3.88744e+08	1.82613e+08	460737801	0	0	1.31527e+08	4.57285e+08	2.42588e+08	5.11251e+08	2.5961	5.17	1	1	2.81732	5.17	1	1	2.61173	5.17	1	1	2.94563	5.17	1	1	5.45039	10.11	2	2	3.21576	5.17	1	1
N6YXT7	Rubrerythrin OS=Thauera aminoaromatica S2 GN=C665_06249 PE=4 SV=1 - [N6YXT7_9RHOO]	-0.341285	0.0282397	3.91	1	1	1	12	3.39852e+08	6.39638e+08	2.34193e+08	1.41559e+08	2.32161e+08	3.37813e+08	5.07981e+08	1.44665e+08	8.65621e+08	3.54877e+08	2.04556e+08	365229715	2.8649	3.91	1	1	2.88008	3.91	1	1	2.92278	3.91	1	1	2.94643	3.91	1	1	2.88066	3.91	1	1	2.73175	3.91	1	1	2.72413	3.91	1	1	2.87705
N6YXJ1	2-oxoglutarate dehydrogenase E1 component OS=Thauera aminoaromatica S2 GN=sucA PE=4 SV=1 - [N6YXJ1_9RHOO]	-0.318213	0.0283941	22.97	1	11	15	68	1.30438e+08	2.30814e+08	8.59582e+07	9.84145e+07	6.77287e+07	9.54306e+07	2.23123e+08	1.79632e+08	2.83832e+08	1.79659e+08	6.73098e+07	1.06597e+08	24.6366	7.48	7	7	21.9931	6.32	6	6	29.7931	9.38	9	9	16.8095	6.43	5	5	8.04219	2.21	2	2	10.0654	3.16	3	3	20.4634	6.11	6	6	30.7595
N6YMV8	Transposase Tn3 family protein OS=Thauera aminoaromatica S2 GN=C665_16217 PE=4 SV=1 - [N6YMV8_9RHOO]	-0.439469	0.0294165	28.82	1	1	3	24	4.01729e+08	301841728	3.27469e+08	1.29382e+08	2.93382e+08	1.62172e+08	3.54776e+08	354077138	0	9.8851e+07	3.06707e+08	1.88223e+08	5.01858	17.06	1	3	2.35096	17.06	1	1	2.47119	17.06	1	2	4.57599	28.82	2	3	4.78289	17.06	1	2	2.41809	17.06	1	2	2.56393	17.06	1	2	2.46675
N6YM59	Polyribonucleotide nucleotidyltransferase OS=Thauera aminoaromatica S2 GN=pnp PE=3 SV=1 - [N6YM59_9RHOO]	0.161481	0.0328117	43.2	1	26	27	409	4.96775e+08	816548014	5.49175e+08	8.97085e+08	1.39786e+09	1.41648e+09	8.46925e+08	5.34387e+08	1.04178e+09	1.47694e+09	1.32093e+09	1.46591e+09	114.92	30.47	17	26	116.927	33.62	18	26	101.709	28.9	15	22	145.234	32.9	18	35	211.19	43.06	25	52	192.225	38.77	25	41	127.333	32.62	19	29	113.563
N6YXR6	Peptide chain release factor 1 OS=Thauera aminoaromatica S2 GN=prfA PE=3 SV=1 - [N6YXR6_9RHOO]	0.663266	0.0328117	20.56	1	2	5	14	7.58025e+06	0	7057691	4.28836e+07	3.25122e+07	1.86546e+08	0	0	2.32945e+07	54108065	5.8151e+07	5.1389e+07	2.10595	2.5	1	1					2.18395	2.5	1	1	8.47736	13.61	3	3	7.22594	11.39	3	3	4.58803	6.94	2	2
N6YX18	6-oxocyclohex-1-ene-1-carbonyl-CoA hydrolase OS=Thauera aminoaromatica S2 GN=C665_06269 PE=4 SV=1 - [N6YX18_9RHOO]	-0.179397	0.033361	57.82	1	22	26	1398	9.1566e+09	1.40182e+10	4.77529e+09	7.96448e+09	7.40684e+09	6.7817e+09	1.04313e+10	10513603222	1.23048e+10	8.96336e+09	7.45259e+09	7.96348e+09	747.842	54.91	21	141	765.357	50.66	21	151	712.873	53.85	21	143	452.006	41.91	14	84	483.131	51.72	19	92	486.025	48.81	19	92	740.161	48.81	18	142	750.138
N6Y143	Acetolactate synthase 3 regulatory subunit OS=Thauera aminoaromatica S2 GN=ilvH PE=4 SV=1 - [N6Y143_9RHOO]	-0.111417	0.0342704	51.53	1	6	7	94	8.6648e+08	1.01367e+09	5.96746e+08	677269696	7.59918e+08	7.41501e+08	8.93704e+08	1051737107	9.36497e+08	9.55491e+08	8.26667e+08	8.83377e+08	39.9082	51.53	6	9	39.5248	49.08	6	9	40.3201	44.79	5	9	30.7132	39.88	4	6	40.7463	39.88	4	8	35.0576	39.88	4	7	38.7203	44.79	5	8	37.4875
N6Y5U1	GCN5-like N-acetyltransferase OS=Thauera aminoaromatica S2 GN=C665_06309 PE=4 SV=1 - [N6Y5U1_9RHOO]	-0.540573	0.0342704	23.76	1	1	3	13	1.49688e+09	3.06827e+09	8.94237e+08	0	6.90849e+08	9.62087e+08	2859611070	1.58303e+09	0	0	4.50266e+08	8.64839e+08	2.23136	4.42	1	1	2.48499	4.42	1	1	4.85087	11.05	2	2					2.49077	4.42	1	1	4.82054	11.05	2	2	2.47833	4.42	1	1	2.48568
N6YTS4	1-(5-phosphoribosyl)-5-[(5-phosphoribosylamino)methylideneamino] imidazole-4-carboxamide isomerase OS=Thauera aminoaromatica S2 GN=hisA PE=3 SV=1 - [N6YTS4_9RHOO]	0.240255	0.0347308	38.55	1	6	7	74	1.10463e+08	9.00959e+07	4.80975e+07	1.95941e+08	2.5355e+08	2.42177e+08	1.24208e+08	9.76452e+07	1.50142e+08	1.43683e+08	2.45946e+08	2.43773e+08	14.4125	16.87	3	4	27.1735	26.1	4	6	16.1752	23.69	4	5	16.7136	10.84	2	4	35.2122	34.94	6	8	39.3355	34.94	6	9	26.6552	29.32	5	6	31.258
N6Z6N4	Aldehyde ferredoxin oxidoreductase OS=Thauera aminoaromatica S2 GN=C665_03686 PE=4 SV=1 - [N6Z6N4_9RHOO]	0.523861	0.0355202	24.55	1	3	8	23	2.88545e+07	3.72194e+07	2.18882e+07	8.14865e+07	1.73205e+08	0	3.26189e+07	1.05392e+08	7.70662e+07	1.32283e+08	0	2.77817e+08	8.00132	4.72	2	2	13.2943	11.54	4	4	2.58481	1.63	1	1	3.05609	2.93	1	1	2.34911	3.9	1	1					7.63978	4.72	2	2	11.498
N6YBB9	3-hydroxybutyryl-CoA dehydrogenase OS=Thauera aminoaromatica S2 GN=C665_00937 PE=4 SV=1 - [N6YBB9_9RHOO]	-0.382623	0.0368659	21.91	1	3	4	32	4.63095e+08	1.09192e+09	4.93261e+08	2.44708e+08	4.32316e+08	6.38675e+08	1.09327e+09	6.31163e+08	1.29508e+09	4.65207e+08	2.41855e+08	7.06701e+08	9.72517	12.01	3	3	9.79146	12.01	3	3	4.80657	5.65	2	2	7.22675	15.55	3	3	4.59578	5.65	2	2	4.93025	5.65	2	2	9.84214	12.01	3	3	9.70102
N6YSA7	Xaa-Pro aminopeptidase OS=Thauera aminoaromatica S2 GN=C665_10836 PE=4 SV=1 - [N6YSA7_9RHOO]	-0.263276	0.0368659	18.68	1	2	4	19	5.45054e+07	7.13558e+07	2.25548e+07	3.57373e+07	3.04616e+07	43418083	5.19609e+07	6.44275e+07	68497251	0	3.04381e+07	2.61575e+07	5.76932	10.71	2	2	9.63816	14.35	3	3	6.69728	5.69	2	2	2.89908	3.64	1	1	6.102	7.97	2	2	2.06872	2.05	1	1	6.82409	5.69	2	2	7.2667
N6YVG0	Putative iron-sulfur cluster insertion protein ErpA OS=Thauera aminoaromatica S2 GN=erpA PE=3 SV=1 - [N6YVG0_9RHOO]	-0.421114	0.0369277	10.34	1	1	1	10	1.43298e+08	2.63089e+08	7.89447e+07	0	6.53578e+07	84780914	2.27302e+08	197014318	1.19372e+08	0	5.50608e+07	8.44842e+07	3.8207	10.34	1	1	3.5707	10.34	1	1	3.67635	10.34	1	1					3.27571	10.34	1	1	3.47168	10.34	1	1	3.71332	10.34	1	1	3.61952
N6Z7D1	Uncharacterized protein OS=Thauera aminoaromatica S2 GN=C665_03037 PE=4 SV=1 - [N6Z7D1_9RHOO]	-0.500926	0.0409365	10.25	1	1	1	24	6.22582e+08	7.09535e+08	4.94517e+08	2.63072e+08	6.91987e+08	3.02481e+08	5.57579e+08	8.47534e+08	6.83489e+08	70614149	3.85139e+08	3.46732e+08	4.69725	10.25	1	2	4.8222	10.25	1	2	5.15573	10.25	1	2	2.31964	10.25	1	1	7.32349	10.25	1	3	2.4297	10.25	1	1	5.2428	10.25	1	2	8.36895
N6YS94	Phosphoenolpyruvate carboxylase OS=Thauera aminoaromatica S2 GN=ppc PE=3 SV=1 - [N6YS94_9RHOO]	0.404749	0.0413527	11.74	1	4	8	30	4.33054e+07	2.5004e+07	3.96806e+07	0	2.38577e+08	1.4679e+08	3.48114e+07	2.27052e+07	2.57892e+07	9.31602e+07	1.10872e+08	85587169	13.2926	5.87	4	4	10.4438	3.8	3	3	15.9465	4.89	4	5					2.57642	2.07	1	1	2.43707	2.07	1	1	13.2266	4.89	4	4	11.3186
N6Z117	Pyruvate kinase OS=Thauera aminoaromatica S2 GN=C665_03107 PE=3 SV=1 - [N6Z117_9RHOO]	0.36679	0.0434469	32.02	1	9	11	52	2.7914e+07	4.54669e+07	2.7254e+07	7.22434e+07	7.06148e+07	2.69869e+08	7.53326e+07	3.70083e+07	4.71984e+07	1.47248e+08	8.34184e+07	1.0094e+08	12.1289	9.92	3	3	15.3037	14.88	4	4	6.35466	4.34	1	1	27.8635	18.6	6	7	14.4908	10.74	3	3	23.3758	16.74	5	6	13.7722	13.84	4	4	21.6832
N6XPP4	Cold-shock DNA-binding domain-containing protein OS=Thauera aminoaromatica S2 GN=C665_15463 PE=3 SV=1 - [N6XPP4_9RHOO]	-0.328459	0.0441155	28.36	1	3	3	27	1.61053e+08	1.9064e+08	9.80509e+07	1.09561e+08	8.7833e+07	8.93618e+07	2.99318e+08	1.35594e+08	1.66778e+08	1.36147e+08	5.23387e+07	1.41415e+08	5.64632	25.37	2	2	7.51557	28.36	3	3	5.49061	25.37	2	2	5.44539	25.37	2	2	5.64981	25.37	2	2	8.3473	28.36	3	3	5.45212	25.37	2	2	5.53435
N6Y314	Enolase OS=Thauera aminoaromatica S2 GN=eno PE=3 SV=1 - [N6Y314_9RHOO]	0.0985026	0.0445223	41.22	1	14	15	284	6.19539e+08	7.20955e+08	5.61251e+08	9.63678e+08	9.35145e+08	1.29533e+09	8.32152e+08	6.76437e+08	9.20873e+08	1.32597e+09	1070386916	9.70918e+08	89.9853	30.91	9	18	84.8207	34.89	11	18	85.701	31.62	11	19	106.057	28.81	9	24	113.668	32.55	11	24	153.244	33.02	12	35	100.193	28.57	9	21	99.0147
N6YVU7	MOSC domain-containing protein-containing proteincontaining protein OS=Thauera aminoaromatica S2 GN=C665_07276 PE=4 SV=1 - [N6YVU7_9RHOO]	-0.527317	0.0445223	31.82	1	1	4	13	171727728	76147692	6.68218e+07	0	54540689	45539743	1.36007e+08	0	4.48261e+07	2.41584e+07	2.93013e+07	3.87903e+07	7.03362	19.55	2	2	3.71974	13.64	1	1	3.5331	13.64	1	1					11.1318	28.64	3	3	4.35146	5.91	1	1	0	13.64	1	1
N6YY96	Aspartate--tRNA ligase OS=Thauera aminoaromatica S2 GN=aspS PE=3 SV=1 - [N6YY96_9RHOO]	0.25212	0.0448237	42.74	1	23	24	233	2.5844e+08	4.33714e+08	1.91774e+08	7.66551e+08	6.79381e+08	7.40242e+08	3.37276e+08	3.40881e+08	8.44828e+08	8.85417e+08	7.44434e+08	8.5968e+08	58.2947	23.71	12	14	67.1846	29.05	13	16	56.1196	19.53	11	14	85.5379	33.22	15	20	115.328	38.73	20	26	116.373	37.23	20	28	51.1964	20.87	11	13	67.5137
N6Z594	Inosine-5'-monophosphate dehydrogenase OS=Thauera aminoaromatica S2 GN=guaB PE=3 SV=1 - [N6Z594_9RHOO]	0.145909	0.0448237	38.81	1	12	14	155	2.58073e+08	3.64259e+08	1.78592e+08	4.40757e+08	4.22159e+08	5.68613e+08	3.91763e+08	2.88631e+08	4.4713e+08	6.79975e+08	4.15696e+08	6.41577e+08	46.8258	29.16	8	10	43.5369	23.82	9	11	59.8534	32.65	10	13	47.1212	27.31	8	12	68.476	34.7	12	15	88.8272	36.76	11	18	49.0661	29.16	8	10	60.6982
N6YPG4	Glutamine synthetase OS=Thauera aminoaromatica S2 GN=C665_13576 PE=3 SV=1 - [N6YPG4_9RHOO]	-0.337513	0.0453995	38.17	1	16	17	193	3.62e+08	1.12477e+09	4.3324e+08	3.641e+08	2.57552e+08	4.34193e+08	8.61542e+08	6.2609e+08	9.96122e+08	5.43094e+08	2.04543e+08	5.099e+08	73.6897	38.17	16	20	82.9346	31.77	16	21	72.4678	37.74	14	18	48.6834	23.24	8	11	53.0549	32.41	10	13	57.1914	25.59	11	14	68.4564	31.77	15	18	73.8461
N6Z2L7	Poly(R)-hydroxyalkanoic acid synthase, class I OS=Thauera aminoaromatica S2 GN=C665_01147 PE=4 SV=1 - [N6Z2L7_9RHOO]	0.832414	0.0462642	17.56	1	2	5	13	1.47223e+07	1.54033e+07	1.16533e+07	3.06602e+08	0	0	1.20902e+07	1.88527e+07	0	0	7.79448e+07	6.24851e+07	8.73441	4.65	2	2	7.92919	4.65	2	2	4.02916	2.58	1	1	3.10957	10.33	2	2									8.47107	4.65	2	2	4.50197
N6XVC6	PTS IIA-like nitrogen-regulatory protein PtsN OS=Thauera aminoaromatica S2 GN=C665_09512 PE=4 SV=1 - [N6XVC6_9RHOO]	0.317529	0.0471044	26.71	1	3	3	23	7.01671e+07	6.82744e+07	2.91525e+07	1.00461e+08	1.17512e+08	1.08372e+08	4.05538e+07	70480073	2.8752e+07	120451134	101421825	1.36481e+08	7.41163	16.77	2	2	8.53471	16.77	2	2	6.55548	16.77	2	2	8.47618	16.15	2	2	8.92057	16.77	2	2	14.6758	26.71	3	3	6.91103	16.77	2	2	3.11695
N6YZE2	Uncharacterized protein OS=Thauera aminoaromatica S2 GN=C665_03971 PE=4 SV=1 - [N6YZE2_9RHOO]	-0.323144	0.0497625	16.04	1	2	2	12	2.57296e+07	5.41593e+07	0	1.98021e+07	1.8337e+07	2.89428e+07	7.24832e+07	2.13973e+07	5.61969e+07	3.80839e+07	1.66276e+07	32191581	3.56033	9.43	1	1	3.46738	9.43	1	1					3.30714	9.43	1	1	3.41003	9.43	1	1	3.48947	9.43	1	1	3.55592	9.43	1	1	3.54641
N6YW51	4-hydroxy-tetrahydrodipicolinate synthase OS=Thauera aminoaromatica S2 GN=dapA PE=3 SV=1 - [N6YW51_9RHOO]	-0.0785518	0.0541708	36.99	1	5	7	72	3.51826e+08	4.93076e+08	2.83468e+08	3.84059e+08	3.99289e+08	4.55742e+08	4.88598e+08	4.02581e+08	5.66872e+08	5.4066e+08	3.83068e+08	4.38153e+08	22.9306	20.21	4	6	24.4189	20.21	4	6	28.7255	22.6	5	7	25.7918	27.74	5	7	21.0005	13.36	3	5	22.9339	15.75	4	6	26.9925	22.6	5	7	23.6002
N6YSE5	Glutathione synthetase OS=Thauera aminoaromatica S2 GN=gshB PE=3 SV=1 - [N6YSE5_9RHOO]	0.174771	0.0544209	40.25	1	6	8	91	1.02824e+08	8.54831e+07	8.82933e+07	1.84748e+08	1.82751e+08	1.54289e+08	1.07439e+08	1.34171e+08	1.46311e+08	2.15181e+08	1.87944e+08	2.28019e+08	44.439	18.87	3	6	46.8972	22.01	4	7	47.831	24.53	4	7	55.9742	24.53	4	9	53.5755	32.08	5	8	59.1125	24.53	4	9	43.9442	18.87	3	6	46.1078
N6YYU6	Nitrate reductase Z subunit beta OS=Thauera aminoaromatica S2 GN=narY PE=4 SV=1 - [N6YYU6_9RHOO]	-0.445022	0.0544209	27.34	1	8	9	62	8.45292e+07	6.09345e+08	9.79342e+07	7.32968e+07	5.83732e+07	6.84522e+07	1.29291e+08	1.66265e+08	1.83628e+08	6.92078e+07	7.02947e+07	8.41727e+07	21.7722	17.4	6	6	28.338	25.62	8	8	16.9061	13.38	5	5	15.1775	13.19	4	4	12.8185	10.9	4	4	19.8202	14.91	5	5	30.269	19.12	7	8	21.6482
N6Y5B7	Fur family ferric uptake regulator OS=Thauera aminoaromatica S2 GN=C665_06664 PE=4 SV=1 - [N6Y5B7_9RHOO]	-0.29338	0.0575025	30.82	1	3	4	27	1.14134e+08	1.01913e+08	3.17005e+07	6.82431e+07	7.94932e+07	3.79037e+07	8.22269e+07	6.33263e+07	8.73655e+07	4.48223e+07	5.5207e+07	4.06867e+07	13.868	30.82	4	4	10.1457	19.86	3	3	9.01715	19.86	3	3	4.5328	8.9	1	1	4.58682	8.9	1	1	6.24274	13.7	2	2	10.0946	19.86	3	3	10.0708
N6Y2I0	Acetate kinase OS=Thauera aminoaromatica S2 GN=ackA PE=3 SV=1 - [N6Y2I0_9RHOO]	0.174438	0.0575025	24.11	1	6	6	35	75420189	6.00764e+07	6.43553e+07	1.05277e+08	1.31347e+08	1.1352e+08	6.67462e+07	7.48467e+07	7.6295e+07	1.4688e+08	1.23699e+08	1.46782e+08	9.84217	7.36	1	1	10.3451	7.36	1	1	9.92964	7.36	1	1	18.3884	12.44	3	3	36.5625	24.11	6	7	22.8482	16.24	4	4	10.1865	7.36	1	1	10.2776
N6YY89	Molybdopterin binding domain-containing protein OS=Thauera aminoaromatica S2 GN=C665_05748 PE=4 SV=1 - [N6YY89_9RHOO]	-0.510852	0.0575025	20.88	1	1	3	14	5.69142e+07	2.4591e+08	4.79643e+07	4.53387e+07	8.8143e+07	0	2.52662e+08	63513067	3.23488e+08	44505407	6.35443e+07	5.8993e+07	4.87159	6.43	1	1	7.39974	11.24	2	2	4.97853	6.43	1	1	4.98892	6.43	1	1	2.72108	4.82	1	1					7.55528	11.24	2	2	5.02296
N6XSY4	Periplasmic component of ABC-type transport system OS=Thauera aminoaromatica S2 GN=C665_11959 PE=4 SV=1 - [N6XSY4_9RHOO]	-0.263729	0.0575025	15.57	1	4	4	41	1.66251e+08	203243967	1.4245e+08	8.90756e+07	2.38154e+08	1.06113e+08	2.00289e+08	1.77209e+08	2.41193e+08	1.1645e+08	2.65015e+08	1.10256e+08	19.1736	15.57	4	5	15.8899	15.57	4	4	15.9202	15.57	4	4	9.48974	9.58	2	2	18.8532	15.57	4	5	4.99219	5.09	1	1	15.8142	15.57	4	4	13.6866
N6YX90	Protease Do (Fragment) OS=Thauera aminoaromatica S2 GN=C665_06189 PE=4 SV=1 - [N6YX90_9RHOO]	-0.317929	0.0580182	14.03	1	3	6	24	172318690	3.96516e+08	183352171	1.52919e+08	1.07464e+08	2.27151e+08	3.30393e+08	265483691	3.01278e+08	235603624	7.0703e+07	1.59718e+08	8.65494	11.09	3	3	5.52691	5.2	2	2	2.99393	3.39	1	1	5.38528	9.73	2	2	5.61736	5.2	2	2	2.95745	3.39	1	1	6.03045	5.2	2	2	13.2938
N6Z4N1	2-nitropropane dioxygenase OS=Thauera aminoaromatica S2 GN=C665_05728 PE=4 SV=1 - [N6Z4N1_9RHOO]	-0.203635	0.0580182	11.35	1	2	3	14	123531135	1.26797e+08	1.11445e+08	9.96935e+07	1.19852e+08	1.04171e+08	1.11647e+08	1.21489e+08	1.13417e+08	97831378	6.21762e+07	9.66714e+07	7.66615	4.83	1	1	10.0559	9.42	2	2	7.66625	4.83	1	1	7.94963	4.83	1	1	7.41989	4.83	1	1	7.41066	4.83	1	1	7.73188	4.83	1	1	7.5228
N6YFV8	Protein-L-isoaspartate O-methyltransferase OS=Thauera aminoaromatica S2 GN=C665_18147 PE=3 SV=1 - [N6YFV8_9RHOO]	0.179372	0.0580182	9.22	1	1	2	13	168828706	1.36712e+08	9.25292e+07	2.60977e+08	2.58557e+08	2.25813e+08	1.62785e+08	1.47247e+08	1.99179e+08	0	3.54276e+08	2.62693e+08	3.52478	5.53	1	1	3.58697	5.53	1	1	3.61558	5.53	1	1	3.22092	5.53	1	1	5.23316	9.22	2	2	3.57154	5.53	1	1	3.58607	5.53	1	1	5.64344
N6XYB8	Phospholipase D/transphosphatidylase OS=Thauera aminoaromatica S2 GN=C665_13541 PE=4 SV=1 - [N6XYB8_9RHOO]	-0.529587	0.0610325	9.64	1	1	3	11	1.15564e+08	1.82264e+08	0	2.41181e+07	9.93991e+07	9.12573e+07	2.40608e+08	1.15736e+08	1.74214e+08	83205025	0	0	2.0795	2.08	1	1	2.28766	3.91	1	1					2.00381	2.08	1	1	2.62166	3.91	1	1	4.71321	5.99	2	2	2.30384	3.91	1	1	2.30412
N6YL63	Acyl-CoA dehydrogenase OS=Thauera aminoaromatica S2 GN=C665_18257 PE=3 SV=1 - [N6YL63_9RHOO]	-0.495849	0.0638874	16.39	1	5	8	54	2.35639e+08	4.61648e+08	1.89221e+08	1.41203e+08	1.19184e+08	4.39069e+08	4.53105e+08	3.27657e+08	5.0356e+08	1.3103e+08	1.28175e+08	4.31022e+07	21.3527	11.54	6	8	18.509	11.54	5	6	18.6558	11.54	5	6	4.94582	4.18	2	2	7.18473	9.53	3	3	4.34876	3.01	2	2	21.5049	11.54	5	7	15.0807
N6Y8K2	Ketol-acid reductoisomerase OS=Thauera aminoaromatica S2 GN=ilvC PE=3 SV=1 - [N6Y8K2_9RHOO]	-0.321711	0.0707908	17.46	1	3	4	34	1.18465e+08	2.82928e+08	1.4518e+08	8.41997e+07	6.87762e+07	8.1947e+07	2.8837e+08	3.08011e+08	1.66731e+08	2.20628e+08	7.81851e+07	1.39468e+08	13.5621	14.79	3	4	15.399	17.46	4	5	13.5221	14.79	3	4	2.04176	2.07	1	1	6.12717	12.72	2	2	9.37726	6.51	2	3	10.3491	5.92	2	3	10.9807
N6XXX4	Uroporphyrinogen decarboxylase OS=Thauera aminoaromatica S2 GN=hemE PE=3 SV=1 - [N6XXX4_9RHOO]	-0.176124	0.0718003	19.66	1	5	5	64	1.04332e+08	1.49327e+08	9.88902e+07	1.03181e+08	9.82964e+07	1.3757e+08	1.93443e+08	1.2465e+08	2.47643e+08	1.24494e+08	9.17462e+07	1.72634e+08	22.0581	17.42	4	5	24.1768	17.42	4	6	25.2767	19.66	5	6	12.9654	12.64	2	2	25.2265	19.66	5	6	25.3608	19.66	5	6	22.1925	17.42	4	5	23.3443
N6YZP9	Electron transfer flavoprotein alpha/beta-subunit OS=Thauera aminoaromatica S2 GN=C665_10479 PE=4 SV=1 - [N6YZP9_9RHOO]	0.124745	0.0718836	50.6	2	11	11	214	576743223	8.77877e+08	4.30127e+08	8.26909e+08	9.82163e+08	1.45144e+09	8.45284e+08	6.99283e+08	1.01804e+09	1.36583e+09	9.80095e+08	1.41287e+09	55.4102	41.37	7	13	71.6724	47.79	10	16	72.1886	47.79	9	17	83.3271	44.18	9	17	93.4992	47.79	10	20	95.9684	47.79	10	21	78.248	44.98	9	17	76.1292
N6XYS1	Short-chain dehydrogenase/reductase SDR OS=Thauera aminoaromatica S2 GN=C665_06314 PE=3 SV=1 - [N6XYS1_9RHOO]	-0.516818	0.0718836	40.71	1	3	7	70	4.7672e+08	2.72704e+09	1.71305e+08	1.34996e+08	2.42683e+08	311205811	6.23117e+08	9.75789e+08	7.45932e+08	3.00923e+08	1.71759e+08	3.57832e+08	24.2066	23.01	3	6	34.9114	40.71	6	10	23.8445	18.14	3	6	16.4029	20.35	3	4	20.5661	30.97	4	6	16.0324	23.01	3	4	29.3454	26.55	4	8	29.3738
N6Z7F2	Glyceraldehyde-3-phosphate dehydrogenase OS=Thauera aminoaromatica S2 GN=C665_03137 PE=3 SV=1 - [N6Z7F2_9RHOO]	0.137943	0.0816002	50.29	1	14	14	181	9.90189e+08	1.21925e+09	5.58499e+08	1.09328e+09	1.75781e+09	1.43255e+09	9.79168e+08	1.15733e+09	9.19016e+08	1.89643e+09	1.78509e+09	1.61364e+09	78.5434	45.61	9	13	77.9809	45.03	9	13	69.8965	45.03	9	12	89.5666	37.43	8	15	107.672	50	11	19	108.436	50.29	13	20	68.9485	45.03	9	12	72.0919
N6YXS1	10 kDa chaperonin OS=Thauera aminoaromatica S2 GN=groS PE=3 SV=1 - [N6YXS1_9RHOO]	0.161209	0.0897789	87.5	1	10	10	154	1.73813e+08	2.99093e+08	1.59444e+08	3.11864e+08	3.632e+08	5.85436e+08	3.13781e+08	1.84049e+08	340935481	5.83525e+08	3.18287e+08	4.8199e+08	33.0048	86.46	6	8	37.2451	86.46	7	10	38.4174	86.46	7	12	27.1859	37.5	4	8	82.9425	87.5	9	19	73.7675	87.5	8	17	41.8793	86.46	7	11	39.8534
N6XQC3	Oxidoreductase FAD/NAD(P)-binding domain-containing protein OS=Thauera aminoaromatica S2 GN=C665_17839 PE=3 SV=1 - [N6XQC3_9RHOO]	-0.506371	0.0902936	16.29	1	2	3	19	1.74356e+08	2.40306e+08	1.73967e+08	4.00578e+07	1.45456e+08	4.33693e+07	2.36606e+08	1.05361e+08	2.02012e+08	37626926	2.00436e+08	2.25109e+08	5.48197	12.28	2	2	5.48783	12.03	2	2	5.33706	12.03	2	2	3.10627	8.02	1	1	5.62538	12.28	2	2	3.27461	8.02	1	1	7.75748	16.29	3	3	3.31874
N6Y0H7	Isoleucine--tRNA ligase OS=Thauera aminoaromatica S2 GN=ileS PE=3 SV=1 - [N6Y0H7_9RHOO]	0.276139	0.0905974	25.05	1	12	17	151	1.26985e+08	2.03304e+08	160792668	6.38948e+08	4.72246e+08	6.69595e+08	4.73552e+08	1.50962e+08	5.09965e+08	5.25031e+08	5.10816e+08	6.04722e+08	42.0036	13.69	11	13	46.3295	17.73	12	14	30.5131	11.46	9	10	38.9407	14.33	11	12	48.101	15.92	12	14	48.1632	15.07	12	14	47.931	20.49	13	15	28.7508
N6Z1J2	3-phosphoshikimate 1-carboxyvinyltransferase OS=Thauera aminoaromatica S2 GN=C665_02148 PE=3 SV=1 - [N6Z1J2_9RHOO]	-0.250041	0.0961656	12.4	1	4	6	31	3.92493e+07	104714655	4.254e+07	3.80452e+07	5.51036e+07	2.69851e+07	8.41276e+07	6.0114e+07	6.1757e+07	5.55513e+07	4.15567e+07	6.20606e+07	4.61493	2.79	2	2	2.73074	1.55	1	1	9.38535	6.82	3	3	11.2859	10.85	3	3	11.7774	6.82	3	3	10.8751	9.61	3	3	5.74297	2.79	2	2	4.82248
N6Z810	Glutamate synthase subunit beta OS=Thauera aminoaromatica S2 GN=gltD PE=4 SV=1 - [N6Z810_9RHOO]	0.34951	0.100453	29.57	1	7	9	73	8.05169e+07	8.53928e+07	5.07133e+07	8.77353e+07	4.24519e+08	4.51771e+08	5.00732e+07	6.14417e+07	67265406	1.31234e+08	2.68825e+08	1.35296e+08	17.1856	14.58	5	5	24.0043	15.2	5	5	17.7358	15.61	5	5	15.9226	15.81	5	5	31.4924	25.87	8	10	27.1549	25.87	7	8	14.9546	9.65	4	4	27.421
N6Z3C0	Extracellular ligand-binding receptor OS=Thauera aminoaromatica S2 GN=C665_01202 PE=4 SV=1 - [N6Z3C0_9RHOO]	-0.264199	0.101006	33.92	1	8	11	206	4.85893e+09	9.3192e+09	4.74843e+09	2.01397e+09	4.42636e+09	6.38317e+09	7.60866e+09	6.30779e+09	1.02326e+10	6.38753e+09	3.76594e+09	7.44722e+09	90.6249	22.78	7	17	89.681	25.32	7	17	87.9082	22.78	7	17	80.7111	22.53	6	16	84.8424	22.78	7	16	81.8283	22.78	7	16	86.9757	22.78	7	16	91.9136
N6XWT5	DNA polymerase III subunit epsilon OS=Thauera aminoaromatica S2 GN=C665_15243 PE=4 SV=1 - [N6XWT5_9RHOO]	0.193006	0.10223	14.23	1	1	2	13	3.66738e+07	29645783	25353713	63227855	5.11015e+07	4.05153e+07	2.71034e+07	40245778	3.07092e+07	5.33998e+07	6.6016e+07	6.75277e+07	2.94873	5.44	1	1	2.77584	5.44	1	1	2.88438	5.44	1	1	2.86041	5.44	1	1	2.67589	5.44	1	1	2.67638	5.44	1	1	2.67619	5.44	1	1	2.76356
N6YUM6	50S ribosomal protein L28 OS=Thauera aminoaromatica S2 GN=rpmB PE=3 SV=1 - [N6YUM6_9RHOO]	-0.17937	0.10223	12.82	1	1	1	9	6.28019e+07	0	34198058	0	6.11429e+07	43336705	73276158	5.86979e+07	6.32864e+07	0	58316718	45730358	3.00791	12.82	1	1					2.76502	12.82	1	1					2.07664	12.82	1	1	2.16004	12.82	1	1	2.78728	12.82	1	1	2.69543
N6YPH2	Spermidine synthase OS=Thauera aminoaromatica S2 GN=speE PE=3 SV=1 - [N6YPH2_9RHOO]	0.735807	0.10223	5.67	1	1	1	12	2.30213e+07	2.57374e+07	1.22714e+07	6.58424e+07	840968272	5.0356e+08	2.71536e+07	43182741	3.21164e+07	5.68056e+07	1.01557e+09	4.56073e+07	3.41441	5.67	1	1	3.54212	5.67	1	1	3.11385	5.67	1	1	3.92923	5.67	1	1	4.04018	5.67	1	1	3.8308	5.67	1	1	3.72018	5.67	1	1	4.08452
N6YPK1	Succinyl-diaminopimelate desuccinylase OS=Thauera aminoaromatica S2 GN=dapE PE=3 SV=1 - [N6YPK1_9RHOO]	0.241189	0.110272	33.51	1	4	8	20	2.02601e+07	3.60419e+07	1.88131e+07	4.02738e+07	8.31476e+07	7.17333e+07	0	0	5.26049e+07	5.14006e+07	1.0498e+08	7.35441e+07	2.97245	2.34	1	1	3.0624	2.34	1	1	2.29801	2.08	1	1	9.12469	7.79	3	3	5.04198	9.35	2	2	9.48374	10.65	3	3
N6XUU8	Tryptophan synthase beta chain OS=Thauera aminoaromatica S2 GN=trpB PE=3 SV=1 - [N6XUU8_9RHOO]	-0.197133	0.110272	21.84	1	5	7	34	1.28436e+08	3.5967e+08	1.2621e+08	1.49616e+08	2.11376e+08	1.36351e+08	2.35023e+08	1.50626e+08	2.87943e+08	1.45725e+08	1.65502e+08	2.38769e+08	12.0658	12.66	3	3	10.0343	8.44	2	2	13.2013	11.17	3	3	9.977	4.96	1	2	13.0889	8.44	2	3	11.3963	11.17	3	3	15.1187	11.17	4	4	6.19607
N6Z9H3	Transcription termination factor Rho OS=Thauera aminoaromatica S2 GN=rho PE=3 SV=1 - [N6Z9H3_9RHOO]	0.253728	0.110844	42.15	1	20	20	156	6.64086e+07	1.63199e+08	6.89093e+07	2.17129e+08	2.00052e+08	3.45202e+08	1.83928e+08	9.49663e+07	2.54997e+08	3.2777e+08	1.85312e+08	4.11433e+08	24.3614	13.43	6	7	30.2878	16.94	7	8	23.6602	12.6	5	6	57.8231	28.31	13	14	64.2763	30.17	14	16	74.3121	34.5	16	18	31.4968	16.94	7	8	33.46
N6Z402	Succinate dehydrogenase, flavoprotein subunit OS=Thauera aminoaromatica S2 GN=C665_06604 PE=4 SV=1 - [N6Z402_9RHOO]	0.171948	0.119485	26.41	1	10	10	98	1.43621e+08	3.73865e+08	1.53211e+08	3.08976e+08	3.5721e+08	3.5744e+08	1.86136e+08	3.08947e+08	1.95997e+08	4.17837e+08	3.44623e+08	3.93622e+08	28.9172	15.12	6	7	29.6841	15.12	6	7	29.0238	15.12	6	7	39.2735	15.95	6	9	54.095	23.42	9	12	40.5281	20.43	8	10	26.1013	12.62	5	6	25.6671
N6YPZ3	Cysteine synthase OS=Thauera aminoaromatica S2 GN=C665_13019 PE=3 SV=1 - [N6YPZ3_9RHOO]	-0.19465	0.120401	13.85	1	2	3	26	3.5638e+08	5.72619e+08	2.99223e+08	2.10707e+08	3.35896e+08	4.82343e+08	6.05055e+08	5.11811e+08	5.39806e+08	4.9464e+08	2.40285e+08	505853144	6.67397	6.77	2	2	9.39737	13.85	3	3	6.34279	6.77	2	2	5.82959	6.77	2	2	6.30726	6.77	2	2	6.7501	6.77	2	2	6.45604	6.77	2	2	6.00775
N6YQY0	Peptide chain release factor 3 OS=Thauera aminoaromatica S2 GN=prfC PE=3 SV=1 - [N6YQY0_9RHOO]	0.15004	0.12211	13.08	1	4	6	57	5.67574e+07	4.21234e+07	3.73379e+07	8.39364e+07	8.16731e+07	6.6378e+07	40607709	4.72887e+07	5.22314e+07	8.52744e+07	8.90344e+07	7.25437e+07	18.2301	8.04	4	4	20.6108	9.53	5	5	17.8655	8.04	4	4	22.0132	11.59	5	5	18.8626	8.04	4	4	23.7887	9.53	5	6	23.9257	9.53	5	6	18.1974
N6YUP5	Formyltetrahydrofolate deformylase OS=Thauera aminoaromatica S2 GN=purU PE=4 SV=1 - [N6YUP5_9RHOO]	0.407336	0.122618	24.05	1	3	4	21	9.04128e+07	4.11965e+07	6.22191e+07	2.54308e+08	1.29818e+08	1.22729e+08	7.25714e+07	9.31261e+07	5.18092e+07	5.55527e+08	1.49593e+08	1.05308e+08	2.39353	9.28	1	1	3.01637	4.12	1	1	5.56665	13.4	2	2	2.70651	9.28	1	1	5.11825	13.4	2	2	5.31607	13.4	2	2	5.24009	13.4	2	2	2.68823
N6YSB3	Serine/threonine transporter SstT OS=Thauera aminoaromatica S2 GN=sstT PE=3 SV=1 - [N6YSB3_9RHOO]	0.633676	0.122618	9.47	1	1	2	23	6.45061e+07	6.29719e+08	5.71962e+08	1.00548e+09	1.29197e+09	1.1311e+09	5.99004e+08	6.75717e+08	8.97e+07	1210534436	1.28219e+09	3.00217e+09	3.66239	5.83	1	1	6.16325	5.83	1	2	5.90383	5.83	1	2	5.80115	5.83	1	2	6.11991	5.83	1	2	5.78118	5.83	1	2	5.57147	5.83	1	2	6.1021
N6XRQ4	ATP/cobalamin adenosyltransferase OS=Thauera aminoaromatica S2 GN=C665_17579 PE=4 SV=1 - [N6XRQ4_9RHOO]	0.0670126	0.124677	15.3	1	2	3	28	4.92843e+07	5.33542e+07	4.06876e+07	6.65154e+07	6.91049e+07	7.15273e+07	5.1179e+07	5.16277e+07	6.33502e+07	8.21102e+07	7.12216e+07	7.76886e+07	7.58757	13.11	2	2	12.752	13.11	2	3	10.5898	13.11	2	3	8.30968	13.11	2	2	8.47254	13.11	2	2	8.73891	13.11	2	2	12.4753	13.11	2	3	7.60555
N6YBA3	Aspartate-semialdehyde dehydrogenase OS=Thauera aminoaromatica S2 GN=asd PE=3 SV=1 - [N6YBA3_9RHOO]	0.100614	0.128144	50.13	1	17	17	366	7.67608e+08	1.1105e+09	4.89399e+08	1.33056e+09	1208396248	1352150133	9.69642e+08	9.58167e+08	1.26955e+09	1.61611e+09	1.06053e+09	1.52799e+09	154.906	48.28	16	30	160.862	50.13	17	30	154.586	48.28	16	29	149.403	50.13	17	28	170.724	50.13	17	32	183.205	50.13	17	33	159.444	50.13	17	31	162.673
N6Y764	ATP synthase subunit alpha OS=Thauera aminoaromatica S2 GN=atpA PE=3 SV=1 - [N6Y764_9RHOO]	-0.107458	0.128144	23.05	1	10	10	97	1.2884e+08	149890437	9.83127e+07	1.648e+08	1.36616e+08	1.19918e+08	149535156	1.28911e+08	1.77887e+08	1.16217e+08	1.29688e+08	1.41755e+08	31.0243	15.82	6	7	31.0253	19.53	8	8	37.2078	20.9	8	9	34.4879	17.97	7	8	32.7049	20.31	8	8	37.0133	21.48	9	9	41.2937	21.88	9	10	17.3356
N6YVS7	Adenosylhomocysteinase OS=Thauera aminoaromatica S2 GN=ahcY PE=3 SV=1 - [N6YVS7_9RHOO]	0.262482	0.128144	11.89	1	5	6	65	1.06971e+08	3.31179e+08	9.12616e+07	3.88853e+08	1.72569e+08	7.72325e+08	2.12169e+08	87681746	2.3632e+08	2.83754e+08	4.25583e+08	2.64373e+08	17.0574	8.49	4	5	15.4935	10.4	5	5	17.4881	8.49	4	5	16.4296	8.49	4	5	19.5085	10.4	5	6	22.712	10.4	5	7	20.3155	9.98	5	6	16.8356
N6YU93	Family 2 glycosyl transferase OS=Thauera aminoaromatica S2 GN=C665_08875 PE=4 SV=1 - [N6YU93_9RHOO]	-0.217809	0.129998	11.79	1	1	6	25	1486318359	1248587558	1175957384	4.48236e+08	1259041952	1.04192e+09	1438718100	7.37165e+07	1480187694	1362463552	1288300968	1330468000	5.20848	1.98	1	2	5.3298	1.98	1	2	5.609	1.98	1	2	13.1626	7.75	4	5	5.29469	1.98	1	2	2.76948	1.98	1	1	2.47406	1.98	1	1	4.36455
N6YN50	Short chain dehydrogenase OS=Thauera aminoaromatica S2 GN=C665_17977 PE=4 SV=1 - [N6YN50_9RHOO]	0.178329	0.130186	25.18	1	2	3	17	4.31607e+08	253771351	1.93108e+08	598311116	458534656	474823922	4.42268e+08	2.00936e+08	2.73486e+08	621958640	554786344	585829084	2.69135	17.27	1	1	4.9045	24.46	2	2	5.26653	24.46	2	2	2.48401	17.27	1	1	2.49146	17.27	1	1	2.69748	17.27	1	1	2.65721	17.27	1	1	7.39211
N6XZN2	Argininosuccinate lyase OS=Thauera aminoaromatica S2 GN=argH PE=3 SV=1 - [N6XZN2_9RHOO]	-0.228366	0.130186	15.67	1	9	9	51	4.91837e+07	111903059	2.91327e+07	2.79886e+07	5.83367e+07	3.38697e+07	5.63653e+07	1.12095e+08	3.57181e+07	4.0401e+07	4.34741e+07	4.02916e+07	27.8009	15.67	8	8	29.8149	12.99	7	7	13.9015	10.52	4	4	8.41268	4.33	3	3	19.897	11.34	5	5	5.49426	4.54	2	2	12.3847	6.39	4	4	28.1657
N6Y9T0	Uncharacterized protein OS=Thauera aminoaromatica S2 GN=C665_02567 PE=4 SV=1 - [N6Y9T0_9RHOO]	0.167328	0.130186	7.2	1	1	2	13	9.56044e+07	77478838	5.33058e+07	1.42071e+08	164406815	1.27157e+08	5.16778e+07	0	1.08134e+08	1.33947e+08	156787726	1.1502e+08	4.29344	3.27	1	1	4.3627	3.27	1	1	6.56604	7.2	2	2	4.25071	3.27	1	1	4.25429	3.27	1	1	4.18134	3.27	1	1	6.13549	7.2	2	2
N6Z1J5	Cysteine synthase OS=Thauera aminoaromatica S2 GN=cysM PE=3 SV=1 - [N6Z1J5_9RHOO]	0.2229	0.131055	23.99	1	3	5	30	54951279	63660186	0	1.71536e+08	1.01268e+08	1.46491e+08	1.07512e+08	4.34195e+07	7.44987e+07	0	9.07824e+07	1.42952e+08	7.24766	10.14	2	3	3.07016	3.72	1	1					6.14606	8.45	2	2	6.84992	9.46	2	3	8.18546	10.14	2	3	7.27948	10.14	2	3	8.39841
N6X9N3	Transcription elongation factor NusA OS=Thauera aminoaromatica S2 GN=nusA PE=4 SV=1 - [N6X9N3_9RHOO]	0.090064	0.131055	21.38	1	9	11	121	1.94893e+08	2.47971e+08	1.60394e+08	2.33033e+08	3.21028e+08	3.97119e+08	2.71461e+08	2.17541e+08	3.32661e+08	4.16678e+08	3.57078e+08	4.13078e+08	32.7699	17.72	8	8	38.2915	17.72	8	9	33.447	17.72	7	8	36.7813	13.85	5	8	53.6717	19.35	9	13	52.4674	20.16	9	13	38.4143	17.72	8	9	39.0662
N6YXD6	Uncharacterized protein OS=Thauera aminoaromatica S2 GN=C665_12604 PE=4 SV=1 - [N6YXD6_9RHOO]	0.18893	0.141475	6.19	1	1	1	12	51189199	46443783	2.44972e+07	5.45038e+07	1.07056e+08	8.4416e+07	3.46725e+07	5.46633e+07	4.22016e+07	4.90318e+07	114744865	8.34912e+07	3.68112	6.19	1	1	3.69583	6.19	1	1	3.52506	6.19	1	1	3.51407	6.19	1	1	3.66553	6.19	1	1	3.70046	6.19	1	1	3.75419	6.19	1	1	3.68224
N6XVD0	Protein RecA OS=Thauera aminoaromatica S2 GN=recA PE=3 SV=1 - [N6XVD0_9RHOO]	0.613492	0.141532	22.61	1	4	7	29	1.02393e+08	6.4947e+07	4.03397e+06	1.19993e+08	2.0776e+08	2.72097e+08	3.30393e+07	6.18709e+07	1.4377e+08	5.14146e+08	1.40404e+08	1.81924e+08	11.471	9.28	2	2	20.5612	13.33	4	4	3.03408	3.19	1	1	4.6383	8.99	2	2	14.4254	15.07	3	3	5.97655	8.99	2	2	14.6748	14.49	3	3	14.5672
N6Y2N9	Arginine biosynthesis bifunctional protein ArgJ OS=Thauera aminoaromatica S2 GN=argJ PE=3 SV=1 - [N6Y2N9_9RHOO]	-0.098125	0.141872	12.14	1	4	4	45	1.45259e+08	1.94704e+08	8.88825e+07	1.31957e+08	1.68387e+08	1.71132e+08	1.81882e+08	1.41586e+08	2.39386e+08	2.07219e+08	1.24928e+08	1.74286e+08	16.5286	9.95	3	4	8.59711	9.95	3	3	15.3114	9.95	3	4	16.7258	7.52	2	3	18.2732	9.95	3	4	22.1605	12.14	4	5	16.1001	9.95	3	4	12.8369
P02769	Serum albumin OS=Bos taurus GN=ALB PE=1 SV=4 - [ALBU_BOVIN]	-0.238314	0.142601	64.09	1	34	36	322	2.36971e+08	4.59492e+08	2.23471e+08	1.84979e+08	1.75637e+08	3.84812e+08	4.91606e+08	2.50244e+08	5.23118e+08	3.68786e+08	1.22162e+08	3.61641e+08	130.365	53.54	27	33	115.416	43.16	23	29	114.452	43.33	23	29	82.7133	31.14	17	20	73.1223	33.44	17	19	134.78	54.2	27	32	144.868	54.04	27	35	97.2865
N6YPV5	TRAP dicarboxylate transporter subunit DctP OS=Thauera aminoaromatica S2 GN=C665_13214 PE=3 SV=1 - [N6YPV5_9RHOO]	-0.29304	0.142601	18.21	1	3	6	35	3.93366e+08	1.7021e+08	9.37939e+07	8.4653e+07	1.28102e+08	1.96411e+08	3.75172e+08	1.14157e+08	4.7693e+08	2.13478e+08	1.30033e+08	2.40297e+08	7.32516	12.5	3	3	4.31643	4.35	2	2	4.63407	4.35	2	2	4.64332	4.35	2	2	10.0334	8.7	3	3	9.45123	8.7	3	3	11.9128	16.85	4	4	7.41332
N6XQD1	Tryptophanase/L-cysteine desulfhydrase, PLP-dependent OS=Thauera aminoaromatica S2 GN=tnaA PE=3 SV=1 - [N6XQD1_9RHOO]	-0.141841	0.145639	33.4	1	12	13	182	5.324e+08	1.12659e+09	3.70218e+08	5.28281e+08	5.74041e+08	7.1353e+08	9.57687e+08	6.33025e+08	1116882792	8.17185e+08	5.43079e+08	7.98994e+08	59.4432	27.39	10	17	59.0225	31.95	10	19	65.7922	31.95	11	19	32.3661	18.88	6	8	45.3714	19.09	8	11	46.3414	19.09	7	12	62.2914	31.95	11	20	62.5684
N6Y4F5	Superoxide dismutase OS=Thauera aminoaromatica S2 GN=C665_18802 PE=3 SV=1 - [N6Y4F5_9RHOO]	-0.357444	0.149954	50	1	12	13	194	1.02607e+09	6.63237e+09	6.6814e+08	4.90445e+08	1.00183e+09	9.51969e+08	1.40935e+09	1.4311e+09	1.89793e+09	1.0253e+09	8.57676e+08	1.39292e+09	87.7898	38.14	11	18	92.2039	38.14	11	19	69.8378	37.11	9	14	57.7466	48.97	8	12	93.6882	37.11	9	18	85.8585	38.14	10	17	84.9185	38.14	12	18	86.6603
N6XQA5	Phosphoribosylformylglycinamidine synthase OS=Thauera aminoaromatica S2 GN=purL PE=3 SV=1 - [N6XQA5_9RHOO]	-0.279704	0.149954	29.44	1	23	25	338	6.14524e+08	741156576	5.06328e+08	3.87415e+08	3.83112e+08	5.74623e+08	6.03573e+08	3.92641e+08	6.48276e+08	5.8954e+08	1.38236e+08	5.72369e+08	88.0687	16.25	17	26	100.682	19.91	17	29	91.4974	21.21	18	25	76.2047	14.95	13	22	110.31	20.82	18	28	131.442	22.81	21	37	98.0895	20.37	19	28	87.6622
N6XT63	B12-dependent methionine synthase OS=Thauera aminoaromatica S2 GN=metH PE=3 SV=1 - [N6XT63_9RHOO]	0.165642	0.149954	10.23	1	8	9	30	3.5689e+07	0	0	7.70467e+07	8.18904e+07	6.86055e+07	5.43613e+07	4.20693e+07	68016788	1.09584e+08	6.79987e+07	1.04145e+08	2.50693	0.81	1	1									12.8117	3.25	4	4	15.7976	4.38	5	5	9.63501	3.08	3	3	2.26398	0.81	1	1	2.6826
N6Z100	4-hydroxythreonine-4-phosphate dehydrogenase OS=Thauera aminoaromatica S2 GN=pdxA PE=3 SV=1 - [N6Z100_9RHOO]	-0.33218	0.149954	7.1	1	2	2	12	2.1243e+07	6.34393e+07	3.17205e+07	1.10978e+07	1.43486e+07	0	4.52737e+07	118010402	4.11917e+07	2.26889e+07	0	3.8477e+07	4.90582	4.73	1	1	9.76682	4.73	1	2	6.37097	7.1	2	2	4.09875	4.73	1	1	5.11028	4.73	1	1					5.10325	4.73	1	1	2.404
N6YSF3	NUDIX hydrolase OS=Thauera aminoaromatica S2 GN=C665_11161 PE=4 SV=1 - [N6YSF3_9RHOO]	-0.206912	0.150535	8.24	1	1	1	12	1.01336e+07	2.92373e+07	1.09e+07	8.35267e+06	17179665	1.5619e+07	2.72181e+07	1.54996e+07	3.21184e+07	1.87664e+07	1.58694e+07	1.93319e+07	4.865	8.24	1	1	5.08301	8.24	1	1	3.57205	8.24	1	1	5.47207	8.24	1	1	6.84119	8.24	1	1	6.54062	8.24	1	1	5.97311	8.24	1	1	7.07815
N6XXG0	UDP-N-acetylmuramate OS=Thauera aminoaromatica S2 GN=C665_07488 PE=3 SV=1 - [N6XXG0_9RHOO]	0.121634	0.153304	10.04	1	4	4	23	5.37485e+07	4.17202e+07	3.37507e+07	6.42577e+07	5.89811e+07	5.82474e+07	4.1982e+07	0	4.80083e+07	8.23294e+07	6.80794e+07	8.4975e+07	3.60142	2.46	1	1	3.74509	2.46	1	1	9.33911	6.7	2	2	11.97	8.26	3	3	12.1914	8.26	3	3	12.2514	8.26	3	3	3.74216	2.46	1	1
N6YPK7	Cysteine desulfurase OS=Thauera aminoaromatica S2 GN=iscS PE=3 SV=1 - [N6YPK7_9RHOO]	0.11809	0.15633	39.45	1	12	15	194	1.39723e+08	1.731e+08	1.61652e+08	3.26034e+08	3.0744e+08	2.66571e+08	2.45615e+08	2.11692e+08	2.60365e+08	3.36842e+08	3.40264e+08	2.81601e+08	57.4234	30.52	10	14	60.4855	28.54	10	15	44.534	23.57	8	12	66.367	33	11	16	78.305	31.02	11	18	70.3645	31.27	11	17	55.7339	25.81	9	14	70.7282
N6Z2G8	4Fe-4S ferredoxin iron-sulfur binding domain-containing protein OS=Thauera aminoaromatica S2 GN=C665_00922 PE=4 SV=1 - [N6Z2G8_9RHOO]	-0.228048	0.158835	7.48	1	1	1	10	7.60466e+07	1.73133e+08	5.8284e+07	0	4.68247e+07	8.76968e+07	169727448	1.01429e+08	2.28252e+08	9.31277e+07	0	1.05673e+08	2.25815	7.48	1	1	2.18029	7.48	1	1	2.22983	7.48	1	1					2.20955	7.48	1	1	2.63627	7.48	1	1	2.29397	7.48	1	1	2.22305
N6XKI9	Uncharacterized protein OS=Thauera aminoaromatica S2 GN=C665_17449 PE=4 SV=1 - [N6XKI9_9RHOO]	-0.599273	0.161393	23.27	1	3	6	30	4.60829e+08	4.14692e+08	2.76178e+08	5.408e+07	1.82094e+08	5.86589e+08	9.72993e+08	637193751	1.59699e+09	5.44296e+07	1.49193e+08	9.24841e+08	2.76595	6.29	1	1	7.62303	10.38	2	3	2.80279	6.29	1	1	13.7856	23.27	4	4	17.5057	23.27	5	5	12.4099	15.09	3	4	5.21223	6.29	1	2	4.84828
N6YUK6	Orotate phosphoribosyltransferase OS=Thauera aminoaromatica S2 GN=pyrE PE=3 SV=1 - [N6YUK6_9RHOO]	0.142769	0.161393	19.16	1	3	4	27	1.51099e+08	1.7439e+08	1.16917e+08	2.59443e+08	2.42229e+08	2.70654e+08	1.62474e+08	3.5331e+08	2.07222e+08	2.06218e+08	2.31001e+08	4.62215e+08	6.77156	12.15	2	2	6.70545	12.15	2	2	6.9578	12.15	2	2	4.24892	7.01	1	1	7.01492	12.15	2	2	7.13131	12.15	2	2	6.89011	12.15	2	2	9.146
N6Y150	Aminopeptidase N OS=Thauera aminoaromatica S2 GN=pepN PE=4 SV=1 - [N6Y150_9RHOO]	0.094934	0.169183	16.5	1	8	9	58	3.93163e+07	6.43285e+07	4.42736e+07	9.12255e+07	9.71373e+07	9.07643e+07	6.01379e+07	5.57317e+07	7.584e+07	81133148	7.0501e+07	9.26682e+07	10.2012	3.7	3	3	11.3015	3.7	3	3	12.9815	4.49	4	4	20.2507	9.2	5	5	25.832	11.11	6	7	19.4533	5.5	4	5	11.0402	3.7	3	3	15.5778
N6XZ72	AMP-dependent synthetase and ligase OS=Thauera aminoaromatica S2 GN=C665_05838 PE=4 SV=1 - [N6XZ72_9RHOO]	0.60888	0.176587	6.04	1	1	3	9	0	0	2.73384e+08	0	34805372	6.87982e+08	9.96898e+07	0	9.49968e+07	0	7.63868e+08	7.06295e+08									4.3953	1.95	1	2					2.51533	2.66	1	1	4.39207	3.37	2	2	2.21429	1.42	1	1
N6XVW6	Glycine--tRNA ligase alpha subunit OS=Thauera aminoaromatica S2 GN=glyQ PE=3 SV=1 - [N6XVW6_9RHOO]	-0.283285	0.178754	19.81	1	1	3	13	0	1.02878e+08	0	6.64013e+07	3.9773e+07	41781617	6.38125e+07	8.75506e+07	90064918	6.27248e+07	2.35094e+07	5.02306e+07					2.37697	2.6	1	1					2.45006	2.6	1	1	2.49878	2.6	1	1	2.48446	2.6	1	1	2.41187	8.44	1	1	5.47486
N6YN47	Uncharacterized protein OS=Thauera aminoaromatica S2 GN=C665_15753 PE=4 SV=1 - [N6YN47_9RHOO]	0.173032	0.185631	14.62	1	1	1	10	7.06849e+07	9.44275e+07	0	0	2.59217e+08	1.6098e+08	1.12062e+08	1.37857e+08	1.32138e+08	0	233156244	1.33208e+08	3.00065	14.62	1	1	3.02005	14.62	1	1									6.28765	14.62	1	2	3.4156	14.62	1	1	3.33705	14.62	1	1	3.28786
N6YWD1	Thioredoxin reductase OS=Thauera aminoaromatica S2 GN=C665_07593 PE=3 SV=1 - [N6YWD1_9RHOO]	0.0675502	0.187149	38.49	1	7	9	78	3.74895e+08	3.75511e+08	2.29158e+08	5.06125e+08	5.44859e+08	4.48061e+08	3.69517e+08	4.37854e+08	4.59882e+08	5.28871e+08	4.92384e+08	5.82063e+08	15.3468	16.72	4	4	12.3809	11.36	4	4	22.3541	21.14	5	6	22.4609	21.14	5	6	33.6046	31.23	8	10	29.1615	24.29	7	8	23.6796	21.14	5	6	21.8129
N6YZB5	UDP-N-acetylglucosamine acyltransferase OS=Thauera aminoaromatica S2 GN=C665_04903 PE=3 SV=1 - [N6YZB5_9RHOO]	-0.241023	0.187149	17.58	1	2	3	16	48675206	1.28739e+08	6.56243e+07	8.21044e+07	1.17139e+08	7.47215e+07	1.06825e+08	7.56053e+07	1.50758e+08	8.29191e+07	2.78035e+07	8.41143e+07	4.48949	4.69	1	1	4.58013	4.69	1	1	4.67555	4.69	1	1	3.22269	4.69	1	1	4.14351	4.69	1	1	6.36629	7.81	2	2	4.56164	4.69	1	1	4.39761
N6XUS3	Glutathione S-transferase OS=Thauera aminoaromatica S2 GN=C665_10122 PE=4 SV=1 - [N6XUS3_9RHOO]	-0.376346	0.195911	27.09	1	1	3	34	1.49629e+08	8.23557e+08	1.27779e+08	49879028	1.48756e+08	2.0872e+08	2.59221e+08	0	3.25087e+08	2.42517e+08	142197501	0	7.66421	11.33	2	3	2.00857	5.91	1	1	3.18877	5.42	1	1	6.37442	5.91	1	3	7.67124	11.33	2	3	10.879	27.09	3	4	3.54455	5.42	1	1	2.0683
N6Y7H3	Succinyl-CoA ligase [ADP-forming] subunit beta OS=Thauera aminoaromatica S2 GN=sucC PE=3 SV=1 - [N6Y7H3_9RHOO]	0.13878	0.203268	39.12	1	16	16	267	1.59706e+09	1955305793	7.92211e+08	2.77408e+09	2.81369e+09	1.67657e+09	1.535e+09	1.91353e+09	1.57822e+09	2.73068e+09	3.04191e+09	2.20859e+09	84.4137	37.05	13	19	87.4653	34.97	14	21	79.9346	32.12	14	19	100.469	34.2	13	22	115.761	34.97	13	26	102.667	37.05	15	24	81.1335	30.05	12	19	87.191
N6Z4J4	3-oxoacyl-[acyl-carrier-protein] synthase 3 OS=Thauera aminoaromatica S2 GN=fabH PE=3 SV=1 - [N6Z4J4_9RHOO]	0.121317	0.208907	17.45	1	3	5	19	7.36567e+07	7.91722e+07	4.13501e+07	1.46887e+08	2.91662e+07	100263374	8.70134e+07	9.26192e+07	6.59479e+07	1.019e+08	9.20333e+07	116655003	3.1903	3.43	1	1	5.26695	8.1	2	2	3.06659	3.43	1	1	3.37241	3.43	1	1	2.11067	2.18	1	1	6.14244	7.17	2	2	3.20206	3.43	1	1	2.72966
N6Y5B2	Carbamoyl-phosphate synthase large chain OS=Thauera aminoaromatica S2 GN=carB PE=3 SV=1 - [N6Y5B2_9RHOO]	0.0909536	0.212654	29.18	1	24	27	253	1.5464e+08	1.87804e+08	1.09122e+08	2.7191e+08	9.70956e+08	2.53293e+08	1.54971e+08	2.10668e+08	2.54765e+08	2.72423e+08	1.90459e+08	2.87426e+08	60.6417	17.47	14	16	73.3712	21	16	18	63.4806	21	16	18	94.7239	20.63	17	23	104.503	24.54	20	25	106.975	23.79	19	26	67.2006	19.8	15	17	73.0519
N6XPB7	Fructose-1,6-bisphosphatase class 1 OS=Thauera aminoaromatica S2 GN=fbp PE=3 SV=1 - [N6XPB7_9RHOO]	-0.0828584	0.220075	27.03	1	5	7	55	1.07335e+08	1.48096e+08	6.95211e+07	1.15847e+08	1.23516e+08	1.2132e+08	1.46435e+08	1.26361e+08	1.27126e+08	9.42265e+07	1.20034e+08	1.43619e+08	28.7072	27.03	7	8	16.3903	14.71	4	4	13.1215	12.31	3	3	10.0243	9.91	2	2	22.0373	18.02	5	6	15.0847	20.42	4	4	16.5832	14.71	4	4	15.9874
N6YVU2	DNA polymerase III subunit beta OS=Thauera aminoaromatica S2 GN=C665_14243 PE=3 SV=1 - [N6YVU2_9RHOO]	0.0722454	0.22029	34.42	1	12	13	121	2.2393e+08	2.37273e+08	1.1039e+08	2.71668e+08	298158603	2.99246e+08	2.63975e+08	1.68206e+08	2.99199e+08	3.75859e+08	2.98963e+08	3.35618e+08	34.9521	27.37	10	11	27.4026	27.1	9	9	26.2196	21.68	8	8	23.1882	17.34	6	6	38.6539	27.37	10	11	43.3293	32.25	12	13	36.9049	27.37	10	11	20.8193
N6Z1I7	DNA gyrase subunit A OS=Thauera aminoaromatica S2 GN=gyrA PE=3 SV=1 - [N6Z1I7_9RHOO]	-0.243957	0.220305	27.75	1	15	18	141	2.50986e+08	1.91603e+08	2.09016e+08	103596156	4.41591e+08	1.43838e+08	2.64873e+08	1.04989e+08	3.0534e+08	1.36695e+08	4.82782e+08	1.43571e+08	41.3546	16.08	10	12	44.3909	16.08	11	14	26.3734	12.8	7	8	29.5549	10.08	7	9	42.5388	19.82	11	12	49.4014	15.4	10	13	51.4267	20.05	12	15	45.0055
N6Z0G1	Pantothenate synthetase OS=Thauera aminoaromatica S2 GN=panC PE=3 SV=1 - [N6Z0G1_9RHOO]	-0.546164	0.223698	22.18	1	1	3	16	7.84168e+08	5.79201e+08	0	5.23427e+07	2.019e+08	1.0943e+08	7.61384e+07	161997182	0	149294416	1.44494e+08	121102304	2.29065	8	1	1	2.32104	8	1	1					3.19779	3.64	1	1	8.67289	14.18	2	3	5.72056	14.18	2	3	3.18105	3.64	1	1	2.50299
N6Y5H4	PrkA family serine protein kinase OS=Thauera aminoaromatica S2 GN=C665_06509 PE=4 SV=1 - [N6Y5H4_9RHOO]	-0.393191	0.225626	30.94	1	16	18	103	1.33784e+08	1.56469e+08	5.95805e+07	4.98098e+07	3.65119e+07	2.37471e+07	1.60408e+08	1.30732e+08	1.75354e+08	6.08421e+07	3.36571e+08	4.51275e+07	45.212	25.47	14	14	51.3606	22.34	13	16	32.4414	15.63	10	10	2.97509	1.56	1	1	11.74	6.56	4	4	8.45253	4.38	3	3	44.484	18.44	12	14	42.1225
N6Y073	Uncharacterized protein OS=Thauera aminoaromatica S2 GN=C665_04656 PE=4 SV=1 - [N6Y073_9RHOO]	0.178251	0.227428	30.53	1	1	1	9	1.62184e+08	0	1.10538e+08	1.66708e+08	0	2.20454e+08	1.11589e+08	2.46203e+08	1.23889e+08	290588695	3.09471e+08	0	2.85915	30.53	1	1					2.83048	30.53	1	1	2.99255	30.53	1	1					3.66187	30.53	1	1	3.11061	30.53	1	1	3.64178
N6XYR5	6-hydroxycyclohex-1-ene-1-carbonyl-CoA dehydrogenase OS=Thauera aminoaromatica S2 GN=C665_06264 PE=3 SV=1 - [N6XYR5_9RHOO]	-0.27029	0.227428	24.51	1	2	5	34	6.32587e+08	8.71338e+08	2.31631e+08	0	2.83986e+08	1.8643e+08	8.64316e+08	6.95845e+08	8.45279e+08	564346508	4.72391e+08	665930820	10.0317	5.07	2	3	13.5247	13.8	3	4	10.9526	5.07	2	3					13.0967	11.55	3	4	12.5366	13.8	3	4	11.0096	5.07	2	3	13.7337
N6YQW9	Tryptophan--tRNA ligase OS=Thauera aminoaromatica S2 GN=trpS PE=3 SV=1 - [N6YQW9_9RHOO]	0.528813	0.227428	16.75	1	3	4	40	3.47867e+07	3.39651e+08	2.53639e+07	2.45243e+08	2.83143e+08	303933455	3.6359e+07	4.3317e+07	673138084	726078204	3.44967e+08	4.98683e+08	9.6064	5.5	1	2	17.6926	14.25	3	5	8.84561	5.5	1	2	11.6196	10.75	2	3	17.5514	13.25	3	5	12.2844	10.75	2	3	12.2484	8	2	3	10.6812
N6YB08	Elongation factor Tu OS=Thauera aminoaromatica S2 GN=tuf PE=3 SV=1 - [N6YB08_9RHOO]	0.113025	0.227803	76.01	2	24	24	783	4.17204e+09	5021296250	2.44258e+09	7.92185e+09	7.72019e+09	4.68686e+09	4.12529e+09	3441828203	5.86661e+09	6534877589	7.64119e+09	7.06957e+09	272.493	62.63	19	52	276.951	73.48	22	56	289.414	70.96	21	58	301.69	67.93	19	59	391.537	71.21	22	85	360.383	71.21	21	71	282.834	66.67	21	55	265.699
N6Z356	Thioredoxin OS=Thauera aminoaromatica S2 GN=C665_00927 PE=3 SV=1 - [N6Z356_9RHOO]	0.108207	0.227803	33.33	1	4	4	83	5.56902e+08	5.07396e+08	3.33133e+08	8.8429e+08	8.12488e+08	6.9694e+08	4.91149e+08	6.45246e+08	5.11975e+08	5.66114e+08	8.63924e+08	7.86303e+08	26.3528	33.33	4	7	24.6257	33.33	4	7	30.1857	33.33	4	8	12.0678	28.7	3	4	30.2992	33.33	4	8	33.8333	33.33	4	9	26.2354	33.33	4	7	24.7792
N6YMQ8	Anthranilate synthase component I OS=Thauera aminoaromatica S2 GN=C665_16437 PE=4 SV=1 - [N6YMQ8_9RHOO]	0.0842024	0.227803	29.8	1	11	12	116	1.35737e+08	1.27159e+08	1.11405e+08	2.23361e+08	2.28375e+08	2.35597e+08	2.16974e+08	1.29441e+08	2.2816e+08	2.22254e+08	2.32654e+08	2.65699e+08	18.7703	8.78	4	4	23.9034	11.22	5	6	36.6196	18.98	8	10	25.7295	11.84	5	6	45.1944	23.67	10	12	38.982	22.04	9	10	41.4328	24.69	10	11	27.6003
N6Z2H5	Beta-ketothiolase OS=Thauera aminoaromatica S2 GN=C665_01833 PE=3 SV=1 - [N6Z2H5_9RHOO]	-0.07901	0.227803	29.52	1	10	10	194	7.61572e+08	1.493e+09	6.00879e+08	8.02024e+08	1.06639e+09	1.08085e+09	1.17366e+09	1.18998e+09	1.41864e+09	1.17712e+09	1.10799e+09	1.16717e+09	83.5203	29.52	10	16	83.7501	29.52	10	16	73.6652	27.74	8	14	89.8179	29.52	10	17	90.8356	29.52	9	17	89.1307	29.52	9	17	87.6034	29.52	10	17	89.5568
N6Z283	Threonine--tRNA ligase OS=Thauera aminoaromatica S2 GN=thrS PE=3 SV=1 - [N6Z283_9RHOO]	0.109129	0.227803	26.49	1	13	14	101	8.48736e+07	8.86821e+07	3.34302e+07	9.45179e+07	1.24504e+08	1.03885e+08	8.84285e+07	9.13628e+07	1.09398e+08	1.36426e+08	1.45862e+08	1.26067e+08	24.9137	15.83	7	7	21.7917	13.17	6	6	13.3067	7.21	4	4	31.2607	17.4	7	7	50.619	20.85	12	13	43.1308	20.06	11	11	20.0666	12.54	6	6	26.5022
N6YYR3	Uncharacterized protein OS=Thauera aminoaromatica S2 GN=C665_04611 PE=4 SV=1 - [N6YYR3_9RHOO]	-0.0852424	0.227803	23.29	1	4	4	82	7.98514e+07	1.14606e+08	8.32289e+07	7.82637e+07	8.39554e+07	1.12955e+08	1.171e+08	1.03522e+08	1.50911e+08	1.07375e+08	1.04556e+08	1.46429e+08	30.2069	19.86	3	7	31.5971	19.86	3	7	27.0771	19.18	2	6	27.2418	19.86	2	6	33.022	19.86	3	7	31.0039	19.86	3	7	30.543	19.86	3	7	32.2778
N6XPQ9	ABC transporter OS=Thauera aminoaromatica S2 GN=C665_15388 PE=3 SV=1 - [N6XPQ9_9RHOO]	0.167812	0.227803	16.17	1	3	5	20	4.99659e+07	7.91758e+07	53492225	9.30233e+07	1.21562e+08	8.26452e+07	5.65143e+07	7.16211e+07	4.83425e+07	1.07468e+08	1.74234e+08	7.98731e+07	11.2527	6.53	2	2	6.5424	4.2	1	1	5.56236	4.2	1	1	6.25736	4.2	1	1	12.98	6.53	2	2	6.55822	4.2	1	1	6.28723	4.2	1	1	12.026
N6YU61	Peptidyl-prolyl cis-trans isomerase OS=Thauera aminoaromatica S2 GN=C665_16113 PE=3 SV=1 - [N6YU61_9RHOO]	-0.209611	0.227803	9.76	1	1	1	15	6.73207e+07	0	4.2368e+07	61753468	5.38356e+07	1.06626e+08	134368842	8.29843e+07	2.36311e+08	7.41586e+07	5.49689e+07	97966120	6.6865	9.76	1	1					10.9245	9.76	1	2	2.05819	9.76	1	1	5.86965	9.76	1	1	12.618	9.76	1	2	7.19303	9.76	1	1	6.87202
N6YYI6	Polyprenyl synthetase OS=Thauera aminoaromatica S2 GN=C665_11581 PE=3 SV=1 - [N6YYI6_9RHOO]	-0.395341	0.227803	7.95	1	1	1	21	1.89158e+07	1.29565e+07	1.06067e+07	2.93079e+06	15611760	2.91128e+06	7.06447e+06	1.60833e+07	2.2932e+07	1.48002e+07	2.3051e+07	4.3974e+06	10.2074	7.95	1	2	9.33554	7.95	1	2	8.55382	7.95	1	2	2.42828	7.95	1	1	10.293	7.95	1	2	2.01625	7.95	1	1	6.9725	7.95	1	2	10.0231
N6Z2T6	50S ribosomal protein L10 OS=Thauera aminoaromatica S2 GN=rplJ PE=3 SV=1 - [N6Z2T6_9RHOO]	-0.178529	0.229018	19.16	1	1	2	9	2.33509e+07	0	2.69166e+07	2.20234e+07	0	3.66454e+07	2.83406e+07	0	5.05426e+07	2.1577e+07	0	0	5.43399	12.57	1	1					5.58157	12.57	1	1	5.17956	12.57	1	1					4.15442	19.16	2	2	5.09663	12.57	1	1
N6Z2X7	DNA-directed RNA polymerase subunit alpha OS=Thauera aminoaromatica S2 GN=rpoA PE=3 SV=1 - [N6Z2X7_9RHOO]	0.100676	0.231245	32.82	1	12	12	107	3.95537e+08	5.78841e+08	1.98984e+08	5.45697e+08	6.18912e+08	6.97398e+08	5.12582e+08	4.51756e+08	5.61307e+08	8.08874e+08	4.97496e+08	785821881	27.7118	21.17	6	8	20.4209	17.48	5	6	28.3111	20.55	7	8	22.5835	21.47	6	6	44.5547	26.69	10	13	49.5846	30.06	11	14	24.1944	17.79	6	6	23.0449
N6YJ52	Phosphomannomutase (Fragment) OS=Thauera aminoaromatica S2 GN=C665_17484 PE=4 SV=1 - [N6YJ52_9RHOO]	-0.295719	0.231245	22.03	1	1	1	12	3.08805e+07	6.01485e+07	1.16596e+07	0	58565915	1.83828e+07	4.729e+07	4.99878e+07	0	1.42987e+07	42345006	2.04226e+07	8.46431	22.03	1	2	8.55095	22.03	1	2	2.66742	22.03	1	1					3.52758	22.03	1	1	3.45386	22.03	1	1	3.49591	22.03	1	1	4.29547
N6Y2E4	Glutathione S-transferase OS=Thauera aminoaromatica S2 GN=C665_09482 PE=4 SV=1 - [N6Y2E4_9RHOO]	-0.202074	0.231245	14.49	1	3	3	25	3.2041e+07	7.83528e+07	4.91949e+07	2.57694e+07	1.08836e+07	4.5511e+07	6.76359e+07	1.68476e+07	8.45785e+07	84455267	0	4.42386e+07	9.40951	14.49	3	4	8.1244	10.75	2	3	6.61547	10.28	2	3	2.4474	6.54	1	1	2.2379	4.21	1	1	5.35491	10.75	2	2	9.79353	14.49	3	4	2.37437
N6YP38	N-acetyl-gamma-glutamyl-phosphate reductase OS=Thauera aminoaromatica S2 GN=argC PE=3 SV=1 - [N6YP38_9RHOO]	0.215682	0.234066	14.78	1	3	3	10	6.97402e+07	4.63687e+07	0	0	8.10975e+07	1.13819e+08	4.18585e+07	0	0	0	8.71007e+07	1.06223e+08	3.24855	2.61	1	1	2.91053	2.61	1	1									14.9486	14.78	3	3	3.0439	2.61	1	1	3.1505	2.61	1	1
N6Z9Q5	Sua5/YciO/YrdC/YwlC family protein OS=Thauera aminoaromatica S2 GN=C665_01307 PE=4 SV=1 - [N6Z9Q5_9RHOO]	0.123153	0.234066	8.38	1	1	2	11	0	4.10126e+07	35274412	6.7141e+07	6.84242e+07	5.65649e+07	35086735	4.936e+07	4.19752e+07	61897629	0	6.10455e+07					2.04049	3.24	1	1	2.00686	3.24	1	1	2.20257	3.24	1	1	2.14505	3.24	1	1	2.1227	3.24	1	1	4.92091	8.38	2	2	2.15195
N6XVY0	Uncharacterized protein OS=Thauera aminoaromatica S2 GN=C665_09025 PE=4 SV=1 - [N6XVY0_9RHOO]	0.253888	0.237471	15.22	1	1	2	12	2.70563e+07	0	0	1.02912e+08	9.13986e+07	134826344	7.40438e+07	0	9.59645e+07	1.29995e+08	6.58203e+07	1.78682e+08	2.18856	4.89	1	1									3.1718	15.22	1	1	5.60214	15.22	2	2	5.22473	15.22	2	2	2.20782	4.89	1	1
N6XAV5	Glutamate-ammonia-ligase adenylyltransferase OS=Thauera aminoaromatica S2 GN=glnE PE=3 SV=1 - [N6XAV5_9RHOO]	0.300134	0.244587	11.09	1	3	6	31	5.01405e+07	2.2122e+07	7.26691e+06	5.50935e+07	7.94582e+07	7.34331e+07	4.70427e+07	4.93577e+07	1.27787e+07	6.47013e+07	2.86442e+07	5.89639e+07	13.5043	5.88	4	4	8.80997	2.99	2	2	4.38969	1.44	1	1	10.9885	5.99	3	3	13.6702	6.32	4	4	8.86868	4.77	3	3	6.48614	2.55	2	2	6.25709
N6Z1B3	Thiamine pyrophosphate TPP-binding domain-containing protein OS=Thauera aminoaromatica S2 GN=C665_08910 PE=3 SV=1 - [N6Z1B3_9RHOO]	-0.264718	0.245533	4.78	1	1	1	25	3.57173e+08	674108848	386011849	1.60408e+08	3.54451e+08	2.26126e+08	342565512	4.27103e+08	1.40021e+08	253708091	3.54397e+08	1.86928e+08	5.87528	4.78	1	3	8.15668	4.78	1	4	5.27012	4.78	1	2	2.8351	4.78	1	1	2.85503	4.78	1	1	5.19789	4.78	1	2	8.48431	4.78	1	3	5.50248
N6Y6M7	2-C-methyl-D-erythritol 2,4-cyclodiphosphate synthase OS=Thauera aminoaromatica S2 GN=ispF PE=3 SV=1 - [N6Y6M7_9RHOO]	-0.113347	0.249291	8.54	1	1	1	12	4.04318e+07	3.54453e+07	2.68511e+07	3.31896e+07	30101840	2.69003e+07	2.86516e+07	3.14035e+07	2.93052e+07	3.28633e+07	2.96505e+07	2.90146e+07	4.54817	8.54	1	1	4.60237	8.54	1	1	3.86839	8.54	1	1	4.26142	8.54	1	1	4.43958	8.54	1	1	4.151	8.54	1	1	4.47253	8.54	1	1	4.26042
N6Z9G0	3-isopropylmalate dehydratase large subunit OS=Thauera aminoaromatica S2 GN=leuC PE=3 SV=1 - [N6Z9G0_9RHOO]	-0.238952	0.257934	32.26	1	6	9	73	1.11819e+08	6.82188e+08	1.11642e+08	1.00728e+08	1.92485e+08	1.70272e+08	1.81344e+08	1.47737e+08	1.58793e+08	1.1442e+08	1.52277e+08	1.50977e+08	18.6291	9.4	5	6	27.4072	12.61	5	7	23.1586	20.3	7	7	12.5798	9.4	2	3	26.9233	12.61	5	7	27.4668	26.07	7	8	22.1797	16.88	6	7	29.8497
N6XPT6	L-carnitine dehydratase/bile acid-inducible protein F OS=Thauera aminoaromatica S2 GN=C665_15368 PE=4 SV=1 - [N6XPT6_9RHOO]	0.112208	0.257934	28.99	1	6	6	73	1.47993e+08	1.24987e+08	9.90345e+07	1.66278e+08	2.06011e+08	1.65126e+08	1.22828e+08	1.79278e+08	2.09656e+08	2.69254e+08	2.33729e+08	2.86237e+08	38.0891	28.99	6	8	30.284	20.88	5	6	31.8029	26.78	5	6	29.5468	22.36	4	5	38.4535	28.99	6	7	32.1381	25.8	5	6	25.9954	18.67	4	5	32.4356
N6XY83	Carbamoyl-phosphate synthase small chain OS=Thauera aminoaromatica S2 GN=carA PE=3 SV=1 - [N6XY83_9RHOO]	0.219843	0.257934	27.37	1	3	4	36	1.36813e+08	9.91838e+07	9.46542e+07	3.92728e+08	3.60386e+08	1.80667e+08	123412448	1.42968e+08	143973250	1.108e+08	3.79145e+08	2.77179e+08	19.029	9.74	2	3	17.067	9.74	2	3	16.4198	9.74	2	3	20.0368	9.74	2	3	19.1389	9.74	2	3	21.8923	20.53	3	4	17.3372	9.74	2	3	19.1513
N6Y1Q4	Beta-ketoadipyl CoA thiolase OS=Thauera aminoaromatica S2 GN=C665_03197 PE=3 SV=1 - [N6Y1Q4_9RHOO]	-0.532094	0.263065	12.72	1	1	3	14	6.48418e+08	1.1403e+09	3.34808e+08	0	3.4826e+08	1.04002e+09	1.19697e+09	736864667	1559685560	3.86246e+07	3.32224e+08	8.00299e+08	3.64976	2.24	1	1	3.64401	2.24	1	1	3.70202	2.24	1	1					6.38268	7.98	2	2	3.69113	2.24	1	1	3.64508	2.24	1	1	3.69996
N6XZ54	Lactoylglutathione lyase OS=Thauera aminoaromatica S2 GN=C665_05738 PE=4 SV=1 - [N6XZ54_9RHOO]	-0.07458	0.265586	9.38	1	1	1	12	123788036	113438068	77022682	1.08744e+08	1.18246e+08	9.49053e+07	9.97412e+07	1.17035e+08	1.25413e+08	113843764	1.23523e+08	1.13798e+08	3.75222	9.38	1	1	3.67703	9.38	1	1	3.7772	9.38	1	1	3.77093	9.38	1	1	3.77213	9.38	1	1	3.85661	9.38	1	1	3.76471	9.38	1	1	3.62989
N6XTJ3	Dihydroorotase OS=Thauera aminoaromatica S2 GN=pyrC PE=3 SV=1 - [N6XTJ3_9RHOO]	-0.172323	0.265765	13.82	1	2	4	26	6.72118e+07	1.11069e+08	4.1387e+07	4.50866e+07	5.73553e+07	9.52994e+07	1.08743e+08	6.45902e+07	142270225	1.07101e+08	3.89505e+07	1.05651e+08	5.52954	4.15	2	2	5.73332	4.15	2	2	8.57101	9.45	3	3	5.57361	4.15	2	2	5.77711	4.15	2	2	5.90486	4.15	2	2	5.84762	4.15	2	2	8.3416
N6YVV8	Enoyl-CoA hydratase OS=Thauera aminoaromatica S2 GN=C665_14153 PE=3 SV=1 - [N6YVV8_9RHOO]	-0.344494	0.274949	9.89	1	2	2	10	1.94808e+08	1.7219e+08	1.35254e+08	2.52341e+08	4.22173e+07	49288757	1.51665e+08	2.10567e+08	1.75235e+08	6.22173e+07	0	0	2.9011	5.32	1	1	2.84122	5.32	1	1	3.01465	5.32	1	1	2.39315	5.32	1	1	2.96189	4.56	1	1	3.47991	4.56	1	1	3.71011	5.32	1	1	2.9502
N6YQW2	Thiol:disulfide interchange protein OS=Thauera aminoaromatica S2 GN=C665_12674 PE=3 SV=1 - [N6YQW2_9RHOO]	-0.372307	0.275484	19.71	1	1	2	18	6.5127e+07	444232275	2.7898e+08	0	1.09964e+08	1.59294e+08	474293271	6.94591e+07	5.49423e+08	1.86963e+08	0	1.37761e+08	2.15466	4.81	1	1	4.94142	4.81	1	2	5.07397	4.81	1	2					10.5061	19.71	2	3	5.65929	19.71	2	2	4.76773	4.81	1	2	2.1376
N6YUN0	Ribonuclease activity regulator protein RraA OS=Thauera aminoaromatica S2 GN=C665_15478 PE=3 SV=1 - [N6YUN0_9RHOO]	-0.254711	0.275863	15.72	1	2	2	21	100754856	222065578	2.61939e+08	8.08685e+07	2.41185e+08	2.34735e+08	2.84111e+08	2.34709e+08	343592721	8.02244e+07	1.764e+08	3.26801e+08	3.41787	6.92	1	1	3.14357	6.92	1	1	3.37254	6.92	1	1	6.0652	15.72	2	2	6.93558	15.72	2	2	8.30287	15.72	2	3	3.36569	6.92	1	1	3.3821
N6YT28	Peptidase M16 domain-containing protein OS=Thauera aminoaromatica S2 GN=C665_10569 PE=3 SV=1 - [N6YT28_9RHOO]	-0.492866	0.284101	16.21	1	2	4	16	4.64036e+07	9.68346e+07	4.02269e+07	41579544	6.03684e+07	8.29157e+07	92962608	7.56035e+07	8.58006e+07	2.07405e+06	3.90293e+07	5.10931e+07	5.67657	1.89	1	2	3.55893	1.89	1	1	3.39056	1.89	1	1	2.56089	5.47	1	1	3.36316	1.89	1	1	2.44194	1.89	1	1	3.43309	1.89	1	1	3.50416
N6Z110	3-dehydroquinate synthase OS=Thauera aminoaromatica S2 GN=aroB PE=3 SV=1 - [N6Z110_9RHOO]	-0.149075	0.284101	9.72	1	4	4	31	4.80841e+07	9.12175e+07	5.57306e+07	3.92216e+07	6.96214e+07	6.27526e+07	9.37012e+07	6.03682e+07	125559927	1.06006e+08	5.4289e+07	1.05127e+08	9.04059	4.44	1	2	9.90954	4.44	1	2	10.7255	4.44	1	2	14.486	7.22	3	4	14.4622	6.94	2	3	17.7295	6.94	3	4	11.0848	4.44	1	2	9.91186
N6YWK7	Probable Fe(2+)-trafficking protein OS=Thauera aminoaromatica S2 GN=C665_13386 PE=3 SV=1 - [N6YWK7_9RHOO]	-0.202882	0.28651	66.67	1	7	8	97	2.77981e+08	3.65553e+08	1.45017e+08	6.58638e+07	3.3385e+08	3.39446e+08	2.88657e+08	2.85781e+08	2.70444e+08	1.92739e+08	3.08414e+08	2.41231e+08	32.491	66.67	7	10	26.0033	56.67	6	8	25.1589	56.67	6	8	15.7094	21.11	3	5	25.7213	56.67	6	8	27.785	56.67	7	9	28.3241	66.67	7	9	27.8088
N6XTW2	Uncharacterized protein OS=Thauera aminoaromatica S2 GN=C665_10976 PE=4 SV=1 - [N6XTW2_9RHOO]	-0.132975	0.293446	16.09	1	1	2	20	1.89717e+08	1.32817e+08	6.33246e+07	1.0618e+08	1.07008e+08	1.95702e+08	1.67601e+08	1.29401e+08	2.23069e+08	1.57853e+08	1.28461e+08	8.82327e+07	4.30764	6.44	1	1	3.26302	6.44	1	1	6.65655	6.44	1	2	6.62544	16.09	2	2	7.46723	16.09	2	2	11.9538	6.44	1	3	4.20826	6.44	1	1	3.57904
N6Y625	Pyridoxine 5'-phosphate synthase OS=Thauera aminoaromatica S2 GN=pdxJ PE=3 SV=1 - [N6Y625_9RHOO]	-0.112052	0.29675	30	1	4	5	28	3.31002e+07	3.46627e+07	0	2.82377e+07	2.22549e+07	3.36694e+07	3.55379e+07	2.15834e+07	4.48806e+07	4.60685e+07	1.98156e+07	3.71566e+07	5.56687	14.8	2	2	8.77347	19.2	3	3					11.9764	22.8	4	4	8.897	10.8	3	3	10.0094	10.8	3	3	2.35106	2.8	1	1	2.38306
N6YX15	Signal transduction protein OS=Thauera aminoaromatica S2 GN=C665_06244 PE=4 SV=1 - [N6YX15_9RHOO]	-0.164307	0.29675	23.96	1	2	3	18	2.55105e+08	3.76584e+08	1.9449e+08	0	244590230	3.54866e+08	2.18418e+08	2.26325e+08	6.10593e+08	2.2029e+08	1.73021e+08	3.58065e+08	2.27648	3.69	1	1	5.32436	12.44	2	2	7.12129	23.96	3	3					2.29679	3.69	1	1	2.27844	3.69	1	1	7.85822	23.96	3	3	5.14282
N6YVP1	NADH:flavin oxidoreductase/NADH oxidase OS=Thauera aminoaromatica S2 GN=C665_14450 PE=4 SV=1 - [N6YVP1_9RHOO]	-0.207739	0.29675	18.16	1	1	3	23	6.61129e+08	1068202391	2.67555e+08	1.74278e+08	719731547	903075622	5.9618e+08	7.13223e+08	8.42295e+08	4.28945e+08	5.25614e+08	7.04665e+08	4.59905	2.23	1	2	4.60119	2.23	1	2	2.05356	2.23	1	1	3.11423	10.61	1	1	4.52132	2.23	1	2	4.79733	2.23	1	2	6.98868	7.54	2	3	4.41271
N6XTD2	Riboflavin biosynthesis protein RibF OS=Thauera aminoaromatica S2 GN=C665_11616 PE=4 SV=1 - [N6XTD2_9RHOO]	0.0753982	0.298021	28.53	1	5	6	37	5.8723e+07	6.68183e+07	4.21822e+07	1.09378e+08	7.52027e+07	8.37981e+07	5.94309e+07	6.28995e+07	7.35823e+07	8.3009e+07	7.04936e+07	9.26163e+07	10.6003	18.27	3	4	14.0921	15.38	4	4	7.43825	8.01	2	2	4.74596	5.13	1	1	10.6176	11.54	3	3	13.9355	15.38	4	4	13.5027	15.06	4	4	7.32633
N6YTK4	Sigma 54 modulation protein/30S ribosomal protein S30EA OS=Thauera aminoaromatica S2 GN=C665_09517 PE=4 SV=1 - [N6YTK4_9RHOO]	-0.212827	0.298021	9.35	1	2	2	16	6.23199e+07	0	6.4187e+07	5.97429e+07	4.94609e+07	6.27296e+07	190696209	0	8.23177e+07	1.21275e+08	3.74271e+07	9.42448e+07	5.97435	9.35	2	2					5.48734	9.35	2	2	6.13173	9.35	2	2	5.56623	9.35	2	2	5.6113	9.35	2	2	2.76765	7.48	1	1
N6XSQ9	Cold-shock DNA-binding domain-containing protein OS=Thauera aminoaromatica S2 GN=C665_17429 PE=3 SV=1 - [N6XSQ9_9RHOO]	0.102213	0.300633	68.12	1	4	4	76	1.35702e+09	1.28789e+09	1.27965e+09	1.72288e+09	2.92988e+09	2.59321e+09	1.55531e+09	1.27364e+09	1.31491e+09	2.8705e+09	2.13414e+09	1.56163e+09	33.2666	68.12	4	7	24.5955	68.12	3	5	29.8968	68.12	3	6	34.572	53.62	3	7	45.4915	68.12	4	9	41.1078	68.12	3	8	27.2771	68.12	3	6	17.2854
N6Y1U8	3,4-dihydroxy-2-butanone 4-phosphate synthase OS=Thauera aminoaromatica S2 GN=ribB PE=3 SV=1 - [N6Y1U8_9RHOO]	-0.115999	0.300633	22.87	1	5	5	42	1.26043e+08	1.85609e+08	9.40602e+07	7.34263e+07	2.3577e+08	1.30651e+08	1.47548e+08	1.7576e+08	1.35865e+08	2.20429e+08	1.27608e+08	1.23873e+08	13.7076	10.47	3	3	10.3452	7.99	2	2	12.9238	10.47	3	3	19.5776	17.08	3	3	25.308	22.87	5	5	13.8196	10.74	3	3	13.0932	10.47	3	3	23.3078
N6XXG3	Dihydroorotase OS=Thauera aminoaromatica S2 GN=pyrC PE=3 SV=1 - [N6XXG3_9RHOO]	-0.599429	0.304143	26.3	1	3	6	23	86960806	1.67412e+09	3.81955e+07	0	3.65644e+07	7.60545e+07	1.66301e+09	1.31259e+08	1.49907e+08	1.95366e+08	4.99782e+07	7.41535e+07	4.66478	5.49	1	1	13.598	19.08	3	3	9.56957	8.09	2	2					9.01004	11.85	2	2	10.5327	8.09	2	2	13.8928	19.08	3	3	4.66342
N6Z121	Phosphoglycerate kinase OS=Thauera aminoaromatica S2 GN=pgk PE=3 SV=1 - [N6Z121_9RHOO]	-0.320719	0.312931	14.47	1	3	3	37	5.47925e+08	2.8774e+08	1.57108e+08	2.269e+08	1.03402e+08	6.14892e+07	2.02322e+08	3.75419e+08	9.15335e+07	2.71685e+08	1.14079e+08	7.61313e+07	14.9952	7.87	2	3	21.8218	14.47	3	4	14.4791	7.87	2	3	14.5983	7.87	2	3	14.0702	7.87	2	3	14.1608	7.87	2	3	14.3261	7.87	2	3	14.5846
N6Z3Q5	Transcription elongation factor GreA OS=Thauera aminoaromatica S2 GN=greA PE=3 SV=1 - [N6Z3Q5_9RHOO]	0.289578	0.316589	40.51	1	6	6	29	1.03748e+07	49070534	8.76179e+07	111924138	6.7574e+07	8.97891e+07	2.98266e+07	0	5.03514e+07	8.7095e+07	5.7498e+07	1.07553e+08	2.39493	4.43	1	1	4.32328	9.49	1	1	4.51927	9.49	1	1	4.51581	9.49	1	1	15.3663	29.75	4	4	14.9736	31.01	4	4	2.1221	4.43	1	1
N6YQP5	Glycine dehydrogenase [decarboxylating] OS=Thauera aminoaromatica S2 GN=gcvP PE=3 SV=1 - [N6YQP5_9RHOO]	0.104693	0.320101	13.69	1	6	9	114	2.31751e+08	3.98919e+08	2.32876e+08	4.24034e+08	5.60213e+08	4.39463e+08	2.67887e+08	4.02914e+08	4.48784e+08	6.4835e+08	3.28747e+08	6.26625e+08	38.0975	8.2	5	7	39.5809	10.68	6	8	40.1981	9.44	6	8	52.1519	9.13	6	11	52.7451	9.23	6	11	57.1885	11.2	8	12	35.6815	7.88	5	7	53.2642
N6XYE9	GntR family transcriptional regulator OS=Thauera aminoaromatica S2 GN=C665_06589 PE=4 SV=1 - [N6XYE9_9RHOO]	0.30369	0.327034	16.53	1	1	2	12	1.1817e+07	0	1.32661e+07	1.81489e+07	1.72056e+08	1.45561e+08	0	1.46024e+07	21485055	3.65627e+07	2.88134e+07	38815691	2.66902	4.55	1	1					2.46504	4.55	1	1	2.87755	4.55	1	1	5.36789	16.53	2	2	5.11516	16.53	2	2					2.32174
N6Z2F5	3-isopropylmalate dehydratase small subunit OS=Thauera aminoaromatica S2 GN=leuD PE=3 SV=1 - [N6Z2F5_9RHOO]	-0.0285048	0.327366	44.34	1	7	7	115	4.17365e+08	5.19695e+08	3.03225e+08	4.70619e+08	5.56272e+08	5.0406e+08	4.48267e+08	4.62319e+08	5.79345e+08	5.36076e+08	5.46834e+08	5.0964e+08	42.4302	31.6	5	9	47.8046	37.26	6	10	43.0224	31.6	5	9	42.2042	44.34	7	9	53.6759	44.34	7	11	48.7476	37.26	6	10	39.0612	31.6	5	8	44.7564
N6YSC5	Uncharacterized protein OS=Thauera aminoaromatica S2 GN=C665_17099 PE=4 SV=1 - [N6YSC5_9RHOO]	0.265591	0.327366	10.96	1	2	3	11	0	1.53062e+07	0	16845753	1.27254e+07	2.18553e+07	1.13592e+07	0	18285259	2.38017e+07	8.48366e+07	2.53224e+07					3.78388	3.8	1	1					3.86775	3.8	1	1	3.8876	3.8	1	1	8.72349	4.25	2	2	3.03573	3.8	1	1
N6XP03	Anthranilate phosphoribosyltransferase OS=Thauera aminoaromatica S2 GN=trpD PE=3 SV=1 - [N6XP03_9RHOO]	-0.107776	0.328239	27.67	1	4	6	72	2.20256e+08	1.45212e+08	2.03355e+08	1.92282e+08	2.3297e+08	1.80358e+08	2.22391e+08	1.85052e+08	3.25898e+08	2.24097e+08	2.44847e+08	2.0636e+08	37.4474	24.5	4	6	38.7074	18.73	3	6	45.0347	18.73	3	6	36.8816	12.97	2	5	36.1661	18.73	3	5	45.6513	21.9	4	7	44.2452	18.73	3	6	44.2864
N6YWI2	Acetyl-CoA carboxylase biotin carboxylase subunit OS=Thauera aminoaromatica S2 GN=C665_07473 PE=4 SV=1 - [N6YWI2_9RHOO]	0.135317	0.330938	32.74	1	7	10	63	291125432	1.2003e+08	1.00932e+08	1.89638e+08	2.26982e+08	2.6423e+08	1.29831e+08	245623942	1.7512e+08	3.11936e+08	2.41538e+08	2.90578e+08	3.87136	7.74	1	1	10.5083	16.59	3	3	18.8636	24.12	5	6	13.941	15.27	3	3	21.2882	19.25	5	5	34.4287	21.24	7	8	21.5595	24.56	7	7	7.27172
N6XP65	Winged helix family two component heavy metal response transcriptional regulator OS=Thauera aminoaromatica S2 GN=C665_16207 PE=4 SV=1 - [N6XP65_9RHOO]	0.543803	0.331041	12.39	2	1	2	11	0	7.63831e+06	7.24304e+07	2.07007e+08	2.46531e+08	148759170	1.04529e+08	7.04514e+07	0	2.13966e+08	0	1.47473e+08					3.0915	4.42	1	1	2.51935	7.96	1	1	2.81887	7.96	1	1	2.9452	7.96	1	1	2.79585	7.96	1	1	2.77555	7.96	1	1	5.80265
N6XTQ5	Isocitrate dehydrogenase OS=Thauera aminoaromatica S2 GN=C665_17164 PE=3 SV=1 - [N6XTQ5_9RHOO]	0.0511478	0.332223	35.79	1	23	24	331	9.70827e+08	1.0303e+09	7.61958e+08	1.43679e+09	1.56776e+09	1.37017e+09	1.24058e+09	1.04867e+09	1.6828e+09	1.63685e+09	1.53827e+09	1.66626e+09	113.105	22.65	13	25	102.698	21.05	12	23	118.758	25.07	14	28	85.357	21.31	10	19	144.48	32.71	18	33	150.002	33.11	19	36	120.389	27.08	15	27	94.321
N6YN91	Enoyl-[acyl-carrier-protein] reductase [NADH] OS=Thauera aminoaromatica S2 GN=C665_14968 PE=3 SV=1 - [N6YN91_9RHOO]	0.0564746	0.332223	19.62	1	5	5	63	2.52484e+08	4.035e+08	2.63824e+08	4.67019e+08	5.35114e+08	4.72089e+08	4.02135e+08	5.32101e+08	5.39453e+08	5.21746e+08	5.03033e+08	5.56152e+08	15.4451	15.85	4	5	15.2762	15.85	4	5	12.3059	15.85	4	4	9.69369	11.32	3	3	16.9154	19.62	5	6	20.9099	19.62	5	7	12.4703	15.85	4	4	15.6938
N6Y5J6	Succinate dehydrogenase iron-sulfur subunit OS=Thauera aminoaromatica S2 GN=sdhB PE=4 SV=1 - [N6Y5J6_9RHOO]	-0.141293	0.332223	11.44	1	3	3	22	98557048	5.80127e+07	5.36979e+07	8.72923e+07	7.43451e+07	4.59588e+07	6.5557e+07	6.33704e+07	8.75842e+07	9.22692e+07	4.6723e+07	5.7721e+07	2.98754	4.66	1	1	5.10691	7.63	2	2	5.01873	7.63	2	2	2.99775	4.66	1	1	2.94117	4.66	1	1	8.29753	11.44	3	3	8.51866	11.44	3	3	5.05907
N6XT99	UvrD/REP helicase OS=Thauera aminoaromatica S2 GN=C665_17194 PE=4 SV=1 - [N6XT99_9RHOO]	-0.086421	0.334585	7.8	1	1	3	17	74856070	5.78065e+07	4.81418e+07	6.97948e+07	8.60421e+07	5.61642e+07	7.64668e+07	7.35318e+07	8.85245e+07	6.83495e+07	9.39668e+07	5.96599e+07	3.56298	3.63	1	1	3.2925	1.61	1	1	3.26471	1.61	1	1	9.90629	7.8	3	3	3.88809	1.61	1	1	3.87684	1.61	1	1	7.44634	5.24	2	2	6.35373
N6Z0E6	Phosphoribosylaminoimidazole-succinocarboxamide synthase OS=Thauera aminoaromatica S2 GN=purC PE=3 SV=1 - [N6Z0E6_9RHOO]	-0.131857	0.344215	43.09	1	9	11	96	319239249	5.95934e+08	2.21244e+08	1.70907e+08	3.72734e+08	4.55106e+08	4.66747e+08	4.67135e+08	4.10985e+08	474233501	2.67343e+08	5.16887e+08	32.3534	27.01	8	9	34.6544	29.9	9	10	23.6833	21.54	5	6	17.6831	22.83	5	5	28.9267	26.69	8	9	25.6179	24.12	6	7	27.9276	27.01	7	8	30.9405
N6Z7F9	CoA-binding protein OS=Thauera aminoaromatica S2 GN=C665_03162 PE=4 SV=1 - [N6Z7F9_9RHOO]	0.0766742	0.364823	11.17	1	1	5	20	8.40439e+07	6.58222e+07	7.34255e+07	1.0745e+08	1.03406e+08	1.10335e+08	9.15308e+07	8.23866e+07	8.0026e+07	1.29221e+08	117848062	1.14772e+08	4.99733	4.74	2	2	4.93647	4.74	2	2	4.96108	5.98	2	2	2.37814	2.14	1	1	5.34031	5.98	2	2	2.71532	2.14	1	1	5.2336	4.4	2	2	9.66323
N6YNG2	Molybdenum cofactor synthesis protein OS=Thauera aminoaromatica S2 GN=C665_15288 PE=4 SV=1 - [N6YNG2_9RHOO]	-0.25651	0.368972	12.22	1	2	3	32	1.98662e+08	502018517	1.09484e+08	4.81414e+07	1.69841e+08	3.28498e+08	2.95268e+08	3.08807e+08	6.26596e+08	3.4745e+08	1.57013e+08	3.51948e+08	11.1155	4.24	1	2	11.084	4.24	1	2	13.0287	8.98	2	3	9.1883	7.48	2	2	15.4083	7.48	2	3	14.7815	7.48	2	3	14.6368	7.48	2	3	11.4151
N6YWP1	Family 1 extracellular solute-binding protein OS=Thauera aminoaromatica S2 GN=C665_07331 PE=4 SV=1 - [N6YWP1_9RHOO]	-0.124764	0.380761	23.44	1	6	7	139	5.7107e+08	1.17888e+09	4.74135e+08	3.67166e+08	8.07608e+08	1.063e+09	1.04358e+09	7.9919e+08	1.36136e+09	9.72637e+08	7.38572e+08	1.10795e+09	53.9168	23.44	6	12	55.0767	15.43	6	12	55.3344	19.29	6	13	22.9233	15.43	5	6	56.8734	15.43	6	12	57.3008	23.44	7	13	57.2014	23.44	6	12	56.6858
N6Y7A7	UTP-glucose-1-phosphate uridylyltransferase OS=Thauera aminoaromatica S2 GN=C665_04788 PE=4 SV=1 - [N6Y7A7_9RHOO]	0.178438	0.383718	44.52	1	7	8	95	7.64199e+07	1.05233e+08	7.03394e+07	2.81561e+08	1.12496e+08	2.07101e+08	1.74286e+08	9.78849e+07	4.39987e+08	3.90434e+08	2.024e+08	2.1157e+08	19.9229	26.58	5	5	27.9392	32.89	6	7	29.4863	26.58	5	7	20.3453	27.91	4	5	42.3324	32.89	6	9	49.8243	32.89	7	11	34.7008	30.23	6	9	18.2992
N6XYT3	Carboxyl-terminal protease OS=Thauera aminoaromatica S2 GN=C665_13154 PE=3 SV=1 - [N6XYT3_9RHOO]	-0.502655	0.383718	33.95	1	5	9	39	6.96619e+08	9.72664e+07	6.47793e+08	1.13839e+07	2.43397e+08	5.34877e+08	1.29987e+09	1.66825e+08	1.93623e+08	2.72646e+08	2.24547e+08	2.61846e+08	8.51161	8.28	3	3	6.6646	4.14	2	2	15.7342	15.94	5	5	2.4483	2.07	1	1	6.03113	4.55	2	2	14.4405	17.39	5	5	13.3121	16.15	5	5	12.5173
N6YNX8	S-adenosylmethionine synthase OS=Thauera aminoaromatica S2 GN=metK PE=3 SV=1 - [N6YNX8_9RHOO]	0.129077	0.383718	32.3	1	14	14	140	3.57421e+08	1.85855e+08	2.76099e+08	5.30434e+08	4.79062e+08	4.58863e+08	437382982	1.42978e+08	2.52757e+08	5.62757e+08	3.69532e+08	5.1004e+08	27.5802	24.81	7	8	19.9188	14.99	5	5	26.605	14.99	5	7	66.3741	25.58	11	14	92.0818	32.3	12	18	94.5366	32.3	11	18	38.6513	24.81	7	9	17.5434
N6Z287	30S ribosomal protein S4 OS=Thauera aminoaromatica S2 GN=rpsD PE=3 SV=1 - [N6Z287_9RHOO]	-0.605891	0.383718	24.88	1	9	9	28	7.83656e+07	5.94597e+07	2.90536e+07	9.40801e+07	0	1.72422e+06	5.4758e+07	5.3318e+07	1.4408e+08	4.60004e+07	0	0	2.37402	4.31	1	1	6.17739	9.57	2	2	13.4915	17.22	5	5	11.6052	12.44	3	3					2.68915	5.26	1	1	8.78614	9.57	3	3	12.1528
N6Y6Q1	Phospho-2-dehydro-3-deoxyheptonate aldolase OS=Thauera aminoaromatica S2 GN=C665_05493 PE=3 SV=1 - [N6Y6Q1_9RHOO]	0.129476	0.383718	13.13	1	4	5	42	6.36068e+07	1.36078e+08	6.31552e+07	9.56437e+07	1.3804e+08	1.78034e+08	1.13679e+08	1.52612e+08	1.73143e+08	3.06397e+08	1.24001e+08	2.12723e+08	8.45286	5.59	2	3	8.93067	5.59	2	3	5.62245	3.63	1	2	5.79351	5.59	2	2	11.5348	7.54	3	4	9.01488	5.59	2	3	8.57724	5.59	2	3	9.77022
N6Z3K7	Glutamate dehydrogenase OS=Thauera aminoaromatica S2 GN=C665_00020 PE=3 SV=1 - [N6Z3K7_9RHOO]	-0.0740598	0.392804	25.28	1	10	10	156	3.42447e+08	4.25878e+08	2.85121e+08	2.65701e+08	3.91142e+08	4.70989e+08	4.78025e+08	4.40809e+08	478454132	5.52255e+08	3.15219e+08	5.36122e+08	51.608	23.27	8	13	58.4961	25.28	9	14	63.2824	25.28	10	16	47.3613	20.81	7	11	52.6903	20.81	7	13	55.7865	23.27	8	14	56.3655	20.81	7	14	48.5975
N6XT32	CoA-binding protein OS=Thauera aminoaromatica S2 GN=C665_11889 PE=4 SV=1 - [N6XT32_9RHOO]	-0.0956963	0.392804	21.98	1	5	9	25	5.95941e+07	1.35988e+08	5.65817e+07	0	0	9.16984e+07	77632984	7.88181e+07	1.22947e+08	8.3398e+07	0	8.91952e+07	6.91947	2.75	2	2	14.7906	8.65	4	4	13.2534	4.95	4	4									5.60599	6.04	2	2	10.2982	7.14	3	3	12.6072
N6Y6A4	Signal recognition particle protein OS=Thauera aminoaromatica S2 GN=ffh PE=3 SV=1 - [N6Y6A4_9RHOO]	-0.175824	0.393107	13.38	1	1	2	26	1.23139e+08	1.72544e+08	144504956	92126476	2.4423e+08	3.73997e+08	319676470	1.70074e+08	447978728	2.7132e+08	1.59287e+08	1.12365e+08	12.5108	13.38	2	2	12.308	13.38	2	2	10.6878	13.38	2	2	5.6744	6.8	1	1	12.883	13.38	2	2	19.7797	13.38	2	4	6.58678	6.58	1	2	14.1525
N6Y2G6	Arginine--tRNA ligase OS=Thauera aminoaromatica S2 GN=argS PE=3 SV=1 - [N6Y2G6_9RHOO]	-0.100395	0.398639	27.6	1	11	13	131	1.15593e+08	2.57662e+08	1.46512e+08	2.00526e+08	1.52898e+08	1.82081e+08	2.25957e+08	1.72793e+08	3.09031e+08	2.57013e+08	128317287	2.29484e+08	32.9489	14.99	7	7	50.5524	19.93	8	11	47.7213	19.93	10	11	41.2917	16.35	7	9	56.9009	18.4	9	12	58.2501	19.93	10	13	48.0556	20.1	9	11	44.4569
N6YAC0	Histidinol-phosphate aminotransferase OS=Thauera aminoaromatica S2 GN=hisC PE=3 SV=1 - [N6YAC0_9RHOO]	0.0498628	0.398639	18.63	1	6	6	90	3.18223e+08	4.20268e+08	3.19531e+08	4.37081e+08	6.70256e+08	625174514	4.72798e+08	3.01189e+08	5.78402e+08	6.13561e+08	5.06523e+08	7.03864e+08	32.085	18.63	6	8	37.3109	18.63	6	9	27.769	18.63	6	7	3.98247	3.56	1	1	35.6704	18.63	6	9	37.7309	18.63	6	9	32.2391	18.63	6	8	31.4943
N6XRH9	Molybdopterin biosynthesis protein OS=Thauera aminoaromatica S2 GN=C665_13371 PE=4 SV=1 - [N6XRH9_9RHOO]	-0.22148	0.40478	12.29	1	1	2	17	67127972	73501340	2.11457e+07	0	0	92431203	145661792	0	68933423	3.55315e+07	0	3.69411e+07	4.93043	3.13	1	2	6.3851	3.13	1	2	2.32896	3.13	1	1	2.6646	9.16	1	1	2.99548	3.13	1	1	2.53739	3.13	1	1	5.12749	3.13	1	2	3.41125
N6YXZ5	Indolepyruvate/phenylpyruvate decarboxylase OS=Thauera aminoaromatica S2 GN=C665_06169 PE=3 SV=1 - [N6YXZ5_9RHOO]	-0.197427	0.40478	8.3	1	1	2	19	5.06911e+07	1.02163e+08	4.39515e+07	7.42871e+07	8.12701e+07	2.45212e+07	4.3616e+07	1.37155e+08	1.03989e+08	7.91156e+07	83302444	2.55176e+07	4.3255	2.77	1	1	6.29808	8.3	2	2	4.29176	2.77	1	1	6.05889	8.3	2	2	6.68292	8.3	2	2	3.68681	2.77	1	1	4.07395	2.77	1	1	6.47964
N6YY35	Nitrate reductase Z subunit alpha OS=Thauera aminoaromatica S2 GN=narZ PE=3 SV=1 - [N6YY35_9RHOO]	0.23126	0.411896	24.78	1	25	30	188	9.29142e+07	1.97233e+08	6.82221e+07	5.86293e+08	5.56315e+08	1.32418e+08	1.20188e+08	1.21193e+08	1.2987e+08	1.52213e+08	5.66802e+08	1.2029e+08	61.2582	14.95	16	18	88.9124	19.42	21	25	57.6	13.27	16	17	45.8796	13.19	14	14	40.2131	12.15	11	12	33.698	8.79	10	11	64.8832	14.87	18	19	82.8971
N6XVX1	Uncharacterized protein OS=Thauera aminoaromatica S2 GN=C665_19989 PE=4 SV=1 - [N6XVX1_9RHOO]	-0.168682	0.411896	22.38	1	1	2	12	2.86378e+08	1.23934e+09	3.92578e+08	3.82634e+08	5.03351e+08	7.97034e+08	1225622027	0	1.49973e+09	8.33147e+08	470130528	8.858e+08	5.00117	5.71	1	1	4.40843	5.71	1	1	5.16402	5.71	1	1	4.83359	5.71	1	1	4.49832	5.71	1	1	5.08962	5.71	1	1	4.39031	5.71	1	1
N6YT90	Electron transfer flavoprotein subunit alpha OS=Thauera aminoaromatica S2 GN=C665_10474 PE=4 SV=1 - [N6YT90_9RHOO]	0.0880354	0.412346	34.52	3	8	9	170	7.90209e+08	1.47898e+09	8.229e+08	1.13685e+09	1.67835e+09	2.07358e+09	1403978235	1.27715e+09	1.6694e+09	2.37169e+09	1.31308e+09	2.43722e+09	73.5592	27.1	8	13	66.0454	27.1	7	11	69.1595	34.52	8	12	84.6115	27.1	7	14	88.6696	34.52	9	16	93.1083	34.52	9	17	65.5009	27.1	8	12	81.931
N6Z0L6	Threonine dehydratase OS=Thauera aminoaromatica S2 GN=C665_09502 PE=4 SV=1 - [N6Z0L6_9RHOO]	0.102008	0.412346	15.78	1	4	6	27	9.83925e+07	1.15679e+08	1.07466e+08	1.12267e+08	1.49535e+08	1.75555e+08	7.99308e+07	115158474	1.29405e+08	2.68315e+08	1.58756e+08	1.40497e+08	5.12559	6.31	2	2	5.18691	6.31	2	2	4.91408	6.31	2	2	7.91899	7.89	3	3	4.98997	6.31	2	2	5.18876	6.31	2	2	7.73356	11.05	3	3	5.23575
N6XKV3	Thiazole synthase OS=Thauera aminoaromatica S2 GN=thiG PE=3 SV=1 - [N6XKV3_9RHOO]	-0.110086	0.415381	29.5	1	4	5	147	1.84636e+08	207153510	1.0222e+08	1.14099e+08	2.15063e+08	2.00814e+08	3.60439e+08	1.46795e+08	2.91405e+08	2.26065e+08	1.91201e+08	3.36327e+08	39.8209	29.5	5	16	34.89	25.67	4	14	34.9079	25.67	4	14	20.7968	18.39	2	7	27.1139	25.67	4	10	37.7541	21.46	3	15	38.7179	22.61	4	16	32.1537
N6XZA0	Alcohol dehydrogenase zinc-binding domain-containing protein OS=Thauera aminoaromatica S2 GN=C665_12734 PE=4 SV=1 - [N6XZA0_9RHOO]	-0.125016	0.418241	11.11	1	2	2	28	569959524	414765548	545508200	270145222	640798892	3.52356e+08	438016820	641938512	517416144	683871976	604435368	507357844	4.79385	7.72	1	2	4.90152	7.72	1	2	2.56876	7.72	1	1	4.75354	7.72	1	2	4.97899	7.72	1	2	7.35493	11.11	2	3	7.02106	7.72	1	3	5.11844
N6YPE9	DNA gyrase subunit B OS=Thauera aminoaromatica S2 GN=gyrB PE=3 SV=1 - [N6YPE9_9RHOO]	0.131653	0.421351	19.33	1	10	12	83	7.33403e+07	1.40461e+08	3.23223e+07	5.969e+07	1.88673e+08	1.58036e+08	1.00094e+08	1.06513e+08	1.06119e+08	1.53385e+08	1.74689e+08	1.83518e+08	15.9254	9.12	5	5	20.7533	11.52	6	6	9.46825	4.2	3	3	17.6327	8.04	4	4	29.7972	10.92	7	9	28.5601	13.81	7	7	13.5176	5.88	4	4	34.6586
N6Y7S0	Uncharacterized protein OS=Thauera aminoaromatica S2 GN=C665_04481 PE=4 SV=1 - [N6Y7S0_9RHOO]	-0.326697	0.422017	46.18	1	7	11	94	1.35378e+09	1.90356e+09	6.48786e+08	1.06843e+08	9.09439e+08	8.97619e+08	1.51545e+08	1.08491e+08	1797450880	7.14025e+08	5.30714e+08	8.39524e+08	17.9372	22.57	6	6	20.7943	34.03	7	7	28.4449	42.36	9	9	19.9006	24.31	4	6	34.6075	42.36	9	11	37.4254	38.19	9	12	16.5554	17.71	5	5	9.32359
N6XYS5	Histone family protein DNA-binding protein OS=Thauera aminoaromatica S2 GN=C665_19476 PE=3 SV=1 - [N6XYS5_9RHOO]	-0.208941	0.422017	39.56	1	3	3	30	7.86323e+08	5.56568e+08	4.39049e+08	5.96702e+08	9.32774e+08	6.92153e+08	5.52474e+08	4.15008e+08	2.2658e+08	2.33281e+08	3.59418e+08	1.80526e+08	12.5479	25.27	2	3	14.8806	39.56	3	4	12.5034	25.27	2	3	10.302	16.48	1	2	10.3588	16.48	1	2	10.3009	16.48	1	2	12.4347	25.27	2	3	12.5248
N6YAZ6	Transcription termination/antitermination protein nusG OS=Thauera aminoaromatica S2 GN=nusG PE=3 SV=1 - [N6YAZ6_9RHOO]	0.111425	0.422017	26.55	1	5	5	43	5.46844e+07	5.46347e+07	4.00851e+07	0	1.37114e+08	1.11566e+08	5.88796e+07	4.86987e+07	6.38242e+07	4.71882e+07	1.22357e+08	9.64829e+07	9.11764	18.08	3	3	8.21887	18.64	3	3	6.25212	13.56	2	2					15.3383	26.55	5	5	19.9709	26.55	4	6	13.4337	26.55	4	4	10.0497
N6XXS2	Malic enzyme OS=Thauera aminoaromatica S2 GN=C665_07186 PE=3 SV=1 - [N6XXS2_9RHOO]	-0.214552	0.422017	24.7	1	14	14	176	1.72579e+08	7.46803e+08	6.42707e+08	2.21343e+08	2.16318e+08	2.25283e+08	1.84038e+08	4.34971e+08	2.18764e+08	2.95933e+08	2.18907e+08	2.51535e+08	54.0952	16.12	9	13	73.3149	24.7	13	17	59.372	18.49	11	15	64.2448	16.25	9	13	63.7941	17.44	10	14	60.6398	17.04	11	14	62.9237	21	12	15	67.5293
N6YWP3	ATP-dependent Clp protease proteolytic subunit OS=Thauera aminoaromatica S2 GN=clpP PE=3 SV=1 - [N6YWP3_9RHOO]	-0.160664	0.422017	19.81	1	4	4	63	196367086	2.148e+08	1.58165e+08	8.18677e+07	1.97319e+08	3.3197e+08	370755852	3.46624e+08	468133590	3.54335e+08	1.50144e+08	3.62858e+08	26.122	13.68	2	5	29.7303	13.68	2	5	23.7016	16.51	3	6	20.7064	13.68	2	4	31.1663	13.68	2	5	33.8521	16.51	3	6	26.4107	10.38	1	4	35.0335
N6YS26	Serine--tRNA ligase OS=Thauera aminoaromatica S2 GN=serS PE=3 SV=1 - [N6YS26_9RHOO]	0.127617	0.422017	19.3	1	6	6	71	8.21692e+07	7.0312e+07	3.4256e+07	7.95656e+07	1.23496e+08	2.0609e+08	60599893	7.04046e+07	1.55072e+08	8.03467e+07	1.22463e+08	1.4432e+08	20.7097	12.79	4	7	8.21909	7.21	3	3	8.84897	10.93	3	3	33.3923	12.09	3	7	35.2153	19.3	6	9	38.3815	19.3	6	10	10.9075	10.93	3	3	17.0083
N6XXZ0	OmpA/MotB domain-containing protein (Fragment) OS=Thauera aminoaromatica S2 GN=C665_19609 PE=4 SV=1 - [N6XXZ0_9RHOO]	-0.208525	0.422017	15.77	1	1	6	22	2.98677e+08	1.18018e+08	1.85963e+08	9.89573e+07	0	0	1.19743e+08	1.66887e+08	9.95699e+07	130696051	67426013	1.86397e+08	9.00301	8.31	2	3	11.315	8.31	3	4	5.59157	8.31	2	2	5.1188	5.21	2	2									6.21359	5.07	1	2	9.83138
N6XYU8	ABC transporter OS=Thauera aminoaromatica S2 GN=C665_06059 PE=3 SV=1 - [N6XYU8_9RHOO]	-0.300631	0.422017	15.24	1	1	4	18	2.77274e+08	3.06379e+08	0	1.38358e+08	1.72801e+08	4.04188e+07	3.25078e+08	1.56463e+08	5.37497e+07	1.00588e+08	1.78257e+08	1.58777e+08	7.40851	13.53	3	3	5.11144	10.11	2	2					2.36055	5.44	1	1	2.36237	5.44	1	1	2.32365	3.42	1	1	9.68738	15.24	4	4	2.53256
N6Z3E2	ATP-dependent DNA helicase RecQ OS=Thauera aminoaromatica S2 GN=C665_01302 PE=4 SV=1 - [N6Z3E2_9RHOO]	0.151355	0.422017	11.93	1	1	8	41	9.5626e+07	1.37378e+08	5.18577e+07	7.74962e+07	1.7464e+08	2.62857e+08	1.37458e+08	8.17173e+07	1.99797e+08	338714547	1.41097e+08	3.16233e+08	11.4121	5.17	4	4	5.84392	2.23	2	2	2.2642	1.18	1	1	9.08773	4.64	3	3	14.1949	6.76	5	5	13.4877	6.17	5	5	5.52383	2.23	2	2	8.53084
N6Z972	50S ribosomal protein L16 OS=Thauera aminoaromatica S2 GN=rplP PE=3 SV=1 - [N6Z972_9RHOO]	-0.202326	0.422017	9.42	1	1	1	8	1.14789e+08	0	7.2025e+07	0	0	233818605	1.50532e+08	6.6698e+07	2.22054e+08	0	5.67401e+07	8.98741e+07	2.86123	9.42	1	1					2.6548	9.42	1	1									2.75635	9.42	1	1	2.97123	9.42	1	1	2.80015
N6Z0V7	Carbohydrate binding:glycosyltransferase 36:glycosyltransferase 36 associated protein OS=Thauera aminoaromatica S2 GN=C665_03407 PE=4 SV=1 - [N6Z0V7_9RHOO]	-0.340571	0.422017	6.26	1	1	7	28	4.6556e+08	8.10149e+08	6.7931e+08	2.18191e+08	2.94628e+08	3.10946e+08	5.80433e+08	5.59794e+08	5.23115e+07	8.329e+07	2.86762e+08	2.74149e+08	7.8267	2.83	3	3	5.40895	1.61	2	2	2.33079	0.69	1	1	6.01263	1.81	2	2	5.27384	1.81	2	2	10.5468	2.73	3	4	5.03916	1.61	2	2	13.1365
N6YVC9	Protease Do (Fragment) OS=Thauera aminoaromatica S2 GN=C665_07740 PE=4 SV=1 - [N6YVC9_9RHOO]	-0.23087	0.428247	10.26	1	1	1	10	2.16229e+08	0	6.54775e+07	0	9.26026e+07	8.49662e+07	1.60634e+08	8.298e+07	53242777	1.43716e+08	6.38692e+07	5.52682e+07	2.06445	10.26	1	1					2.15705	10.26	1	1					2.17096	10.26	1	1	2.17388	10.26	1	1	2.0468	10.26	1	1	2.07527
N6YC99	Homoserine O-acetyltransferase OS=Thauera aminoaromatica S2 GN=metX PE=3 SV=1 - [N6YC99_9RHOO]	0.0933228	0.433359	13.07	1	1	2	12	4.1045e+07	7.83117e+07	3.50453e+07	0	6.85296e+07	1.20417e+08	69032811	4.65495e+07	8.73909e+07	7.56105e+07	63511975	1.265e+08	4.37583	3.47	1	1	4.65289	3.47	1	1	4.18267	3.47	1	1					7.80261	13.07	2	2	4.60085	3.47	1	1	4.5816	3.47	1	1	4.60081
N6YQF2	Poly(R)-hydroxyalkanoic acid synthase OS=Thauera aminoaromatica S2 GN=C665_12644 PE=4 SV=1 - [N6YQF2_9RHOO]	0.118705	0.435253	10.21	1	3	4	20	5.15806e+07	0	2.93997e+07	0	7.16461e+07	4.73975e+07	4.97435e+07	3.19848e+07	3.27728e+07	7.52086e+07	7.54652e+07	8.18501e+07	7.27581	3.13	2	2					7.31925	3.13	2	2					6.43772	6.43	2	2	10.5219	5.77	3	3	5.15901	1.98	1	1	6.93846
N6XV04	Phosphoribosyl-AMP cyclohydrolase OS=Thauera aminoaromatica S2 GN=hisI PE=3 SV=1 - [N6XV04_9RHOO]	0.138064	0.435492	20.61	1	3	3	52	16857159	2.78084e+07	9.325e+06	1.72928e+07	3.2644e+07	4.63714e+07	2.24172e+07	1.61663e+07	3.89371e+07	5.80224e+07	2.15294e+07	5.37833e+07	9.89572	20.61	3	3	13.5131	10.69	2	3	10.102	20.61	3	3	12.0342	10.69	2	3	24.6047	20.61	3	6	23.6977	20.61	3	6	12.6323	20.61	3	3	10.3467
N6XWU2	Tryptophan--tRNA ligase OS=Thauera aminoaromatica S2 GN=trpS PE=3 SV=1 - [N6XWU2_9RHOO]	0.166101	0.435492	11.72	1	1	2	30	3.25958e+07	6.87425e+07	1.39451e+07	64078949	7.29349e+07	9.90736e+07	9.89763e+07	3.57886e+07	1.29669e+08	1.12081e+08	8.15334e+07	134790731	3.32241	2.3	1	1	3.58443	2.3	1	1	2.01043	2.3	1	1	2.78239	9.43	1	1	14.9032	11.72	2	5	12.3645	11.72	2	4	9.5697	2.3	1	3	3.23533
N6YRP4	Dihydroxy-acid dehydratase OS=Thauera aminoaromatica S2 GN=ilvD PE=3 SV=1 - [N6YRP4_9RHOO]	-0.0510736	0.435837	35.39	1	15	17	241	5.68178e+08	4.4622e+08	3.6671e+08	4.86924e+08	5.65414e+08	6.28125e+08	7.12953e+08	5.95998e+08	7.96265e+08	6.79139e+08	5.79504e+08	7.01623e+08	82.789	32.31	16	23	62.1977	24.03	12	18	72.8631	27.6	13	20	38.5145	19.97	9	10	76.5287	24.84	12	21	85.0372	29.71	14	23	92.5506	30.36	15	25	78.2849
N6Y3B1	DNA-directed RNA polymerase OS=Thauera aminoaromatica S2 GN=C665_01530 PE=3 SV=1 - [N6Y3B1_9RHOO]	0.0318542	0.43687	40.1	1	46	48	447	2.32613e+08	3.34102e+08	1.95998e+08	3.44341e+08	382622006	3.50663e+08	2.89809e+08	2.59516e+08	3.05797e+08	3.95555e+08	3.62148e+08	3.24436e+08	129.703	24.51	29	32	155.198	27.04	32	39	122.711	25	30	33	129.249	22.33	25	32	190.464	29.42	35	46	185.238	28.37	37	48	131.559	24.3	29	33	144.22
N6XR07	2,3,4,5-tetrahydropyridine-2,6-dicarboxylate N-succinyltransferase OS=Thauera aminoaromatica S2 GN=dapD PE=3 SV=1 - [N6XR07_9RHOO]	0.058972	0.43875	30.4	1	6	7	54	1.35132e+08	2.59447e+08	9.72739e+07	2.45355e+08	2.29029e+08	2.46291e+08	2.37998e+08	2.05671e+08	230779861	2.69712e+08	2.14502e+08	3.04355e+08	11.6451	16.85	4	4	9.29831	9.52	3	3	13.2072	13.55	4	4	13.0929	17.95	4	4	16.4133	20.88	5	5	15.8824	13.55	5	5	15.9206	23.08	5	5	11.7223
N6XML2	Gamma-glutamyl phosphate reductase OS=Thauera aminoaromatica S2 GN=proA PE=3 SV=1 - [N6XML2_9RHOO]	0.0915462	0.439823	9.41	1	2	2	26	9.96559e+07	1.18605e+08	64313000	1.25153e+08	1.38169e+08	101872202	7.49402e+07	1.34185e+08	6.40558e+07	1.34431e+08	1.53787e+08	1.14422e+08	9.92608	4.47	1	2	10.1639	4.47	1	2	10.0395	4.47	1	2	9.52727	4.47	1	2	14.474	4.47	1	3	10.4447	4.47	1	2	9.55913	4.47	1	2	14.3458
N6XPM8	Shikimate dehydrogenase OS=Thauera aminoaromatica S2 GN=aroE PE=3 SV=1 - [N6XPM8_9RHOO]	-0.0663126	0.448189	33.94	1	2	4	50	7.22787e+07	6.39998e+07	6.48481e+07	5.82024e+07	8.66261e+07	8.41234e+07	7.28932e+07	5.75544e+07	7.72253e+07	7.86908e+07	5.92353e+07	9.93404e+07	25.094	21.66	3	5	22.7624	11.19	2	4	22.3557	17.69	2	4	19.9303	7.22	1	3	29.886	7.22	1	5	23.1551	11.19	2	4	24.4826	21.66	3	5	20.4681
N6YXA7	4-hydroxy-tetrahydrodipicolinate reductase OS=Thauera aminoaromatica S2 GN=dapB PE=3 SV=1 - [N6YXA7_9RHOO]	0.066676	0.450029	27.24	1	4	5	45	5.77993e+07	99650128	7.09003e+07	1.09443e+08	1.08728e+08	1.38753e+08	9.18946e+07	8.06655e+07	1.27361e+08	1.45489e+08	8.78034e+07	1.52933e+08	8.67591	14.55	3	3	13.8726	20.52	4	4	17.2291	27.24	5	5	13.8537	17.16	3	3	16.5412	20.52	4	4	18.5313	27.24	5	5	13.4054	20.52	4	4	10.7498
N6YPK2	Chaperone protein HscA homolog OS=Thauera aminoaromatica S2 GN=hscA PE=3 SV=1 - [N6YPK2_9RHOO]	-0.0962644	0.450029	22.35	1	10	11	69	7.08612e+07	1.11202e+08	5.38479e+07	4.91955e+07	9.70757e+07	1.09874e+08	1.05891e+08	6.52848e+07	1.62528e+08	9.0802e+07	8.90892e+07	1.58831e+08	17.4333	8.68	6	6	14.9884	12.06	5	5	19.9963	13.18	5	5	16.1241	11.58	4	4	30.9761	16.72	7	8	23.6257	14.63	6	6	9.11237	4.66	3	3	21.896
N6YY37	L-aspartate oxidase OS=Thauera aminoaromatica S2 GN=C665_05970 PE=4 SV=1 - [N6YY37_9RHOO]	0.082946	0.450029	19.36	1	4	7	43	5.538e+07	7.60795e+07	5.18163e+07	5.83086e+07	1.47665e+08	1.37954e+08	1.04882e+08	6.50033e+07	1.15189e+08	1.23521e+08	1.42796e+08	1.39164e+08	10.0146	7.71	3	3	10.8541	7.33	3	3	9.98503	7.71	3	3	8.52544	6.02	2	2	17.0702	11.47	5	5	19.3217	15.04	6	6	5.40247	3.38	2	2	10.0683
N6XQM6	6-carboxy-5,6,7,8-tetrahydropterin synthase OS=Thauera aminoaromatica S2 GN=C665_14579 PE=3 SV=1 - [N6XQM6_9RHOO]	-0.0820634	0.450029	19.05	1	2	2	31	1.70727e+08	1.55144e+08	6.8891e+07	1.05759e+08	233074331	1.13003e+08	1.50808e+08	1.64444e+08	9.48653e+07	1.35262e+08	1.36219e+08	1.32774e+08	10.6385	12.93	1	2	11.1869	12.93	1	2	12.6067	19.05	2	3	13.6903	19.05	2	3	10.7329	12.93	1	2	13.7876	19.05	2	3	10.6541	12.93	1	2	10.4853
N6Y4I2	UDP-N-acetylmuramoylalanine--D-glutamate ligase OS=Thauera aminoaromatica S2 GN=murD PE=3 SV=1 - [N6Y4I2_9RHOO]	-0.413959	0.450029	16.52	1	2	4	83	2.23098e+08	2.48891e+09	8.82352e+07	8.60305e+07	1.64464e+08	1.20255e+08	1.42499e+09	2.9161e+09	1.7073e+08	1.89814e+09	1.36004e+08	1.09486e+08	22.313	10.73	3	7	21.468	10.73	3	7	23.1957	10.52	2	8	20.5537	10.52	2	5	25.3817	10.52	2	7	31.0485	10.52	2	8	12.4485	10.73	3	4	27.6592
N6XUB5	Phosphopantetheine adenylyltransferase OS=Thauera aminoaromatica S2 GN=coaD PE=3 SV=1 - [N6XUB5_9RHOO]	-0.149032	0.456853	35.19	1	3	4	21	0	4.30549e+07	3.02737e+07	23178895	1.53951e+07	35825322	3.15963e+07	4.47449e+07	6.03414e+07	5.31122e+07	1.62697e+07	6.44227e+07	2.38103	4.32	1	1	5.60998	4.94	2	2	9.5107	34.57	3	3	2.6144	4.32	1	1	5.43877	4.94	2	2	2.54919	4.32	1	1	5.46381	4.94	2	2	10.871
N6YZY1	Peptidyl-prolyl cis-trans isomerase OS=Thauera aminoaromatica S2 GN=C665_10337 PE=4 SV=1 - [N6YZY1_9RHOO]	-0.0709716	0.468236	53.51	1	1	2	21	3.97371e+08	335203398	295867473	2.43111e+08	4.87063e+08	4.10305e+08	2.89304e+08	3.56653e+08	3.75377e+08	4.289e+08	4.3102e+08	295337437	4.51876	17.54	1	1	11.026	17.54	1	2	10.2878	17.54	1	2	4.18773	17.54	1	1	4.20325	17.54	1	1	11.2511	17.54	1	2	4.07156	17.54	1	1	10.9974
N6Z6U7	HAD superfamily hydrolase OS=Thauera aminoaromatica S2 GN=C665_03936 PE=4 SV=1 - [N6Z6U7_9RHOO]	-0.065093	0.485576	25	1	3	3	26	4.15789e+07	2.48088e+07	2.28531e+07	3.04339e+07	3.51343e+07	3.65495e+07	3.08048e+07	0	3.59459e+07	3.99929e+07	2.71445e+07	2.94333e+07	7.95346	11.36	1	1	13.1513	20	2	2	12.3649	20	2	2	12.909	20	2	2	22.1936	25	3	4	12.9608	13.64	2	3	7.74745	11.36	1	1
N6XY43	Histone deacetylase OS=Thauera aminoaromatica S2 GN=C665_13921 PE=4 SV=1 - [N6XY43_9RHOO]	0.133709	0.485897	14.94	1	1	2	14	0	4.07695e+07	8.55916e+07	1.04799e+08	6.83022e+07	1.0183e+08	8.357e+07	3.5177e+07	7.05366e+07	1.29188e+08	0	1.10752e+08					3.5386	4.55	1	2	2.80972	10.39	1	1	2.79904	10.39	1	1	2.79988	10.39	1	1	2.63099	10.39	1	1	2.53514	10.39	1	1	3.28912
N6XY93	OmpA/MotB domain-containing protein OS=Thauera aminoaromatica S2 GN=C665_06704 PE=3 SV=1 - [N6XY93_9RHOO]	-0.120684	0.487841	52.16	1	6	9	60	3.97029e+08	7.59652e+08	3.4165e+08	6.33205e+08	5.48211e+08	5.71866e+08	8.20791e+08	6.01502e+08	1.43408e+09	1.09633e+09	3.26313e+08	6.72211e+08	13.9072	13.79	4	4	14.4355	13.79	4	4	18.345	18.97	5	5	21.4094	13.79	5	6	13.6135	23.71	4	4	17.9068	13.79	5	5	22.2642	18.97	5	6	11.0049
N6YUL3	Glutamate-1-semialdehyde 2,1-aminomutase OS=Thauera aminoaromatica S2 GN=hemL PE=3 SV=1 - [N6YUL3_9RHOO]	-0.0949314	0.487841	25.29	1	4	6	29	5.90434e+07	1.53397e+08	4.83327e+07	1.05598e+08	9.41637e+07	6.63889e+07	1.04522e+08	8.26853e+07	0	93772693	9.71531e+07	76758312	18.3362	15.93	4	4	26.0231	14.99	4	5	10.2908	8.2	2	2	7.40046	4.92	1	1	12.2919	9.13	2	2	10.5664	10.77	3	3	17.7283	8.2	2	3	19.3011
N6Z248	50S ribosomal protein L1 OS=Thauera aminoaromatica S2 GN=rplA PE=3 SV=1 - [N6Z248_9RHOO]	-0.149432	0.487841	19.4	1	2	3	26	8.61248e+07	1.70183e+08	0	0	7.50487e+07	0	7.59544e+07	1.09265e+08	197716595	8.68773e+07	7.29873e+07	148448207	6.98777	14.66	2	2	12.3348	14.66	2	3	9.10657	9.05	1	2	9.68982	9.05	1	2	2.88639	5.6	1	1	3.74736	9.05	1	1	14.5689	19.4	3	4	6.5133
N6Y207	Phosphoribosyl-ATP pyrophosphatase OS=Thauera aminoaromatica S2 GN=hisE PE=3 SV=1 - [N6Y207_9RHOO]	-0.0976422	0.496311	21.43	1	4	4	34	3.02309e+07	5.73517e+07	5.43262e+07	7.02913e+07	4.2376e+07	4.7037e+07	5.53102e+07	0	8.0254e+07	5.64458e+07	3.43266e+07	6.10916e+07	15.5984	21.43	3	4	9.68696	20.54	3	3	6.59167	19.64	2	2	4.33657	11.61	1	1	16.1699	21.43	3	4	12.08	21.43	3	3	9.67091	20.54	3	3
N6Z2K8	Cytochrome c, class II OS=Thauera aminoaromatica S2 GN=C665_07750 PE=4 SV=1 - [N6Z2K8_9RHOO]	0.0729891	0.496311	8.67	1	1	1	11	1.85e+08	1.70906e+08	7.12857e+07	0	278438107	1.72081e+08	1.46019e+08	2.01553e+08	1.90446e+08	2.23597e+08	272003560	216273079	4.58992	8.67	1	1	4.59728	8.67	1	1	4.53669	8.67	1	1					4.62998	8.67	1	1	4.85448	8.67	1	1	4.72035	8.67	1	1	4.75656
N6YXB9	CoA-binding protein OS=Thauera aminoaromatica S2 GN=C665_06714 PE=4 SV=1 - [N6YXB9_9RHOO]	0.111197	0.501431	27.3	1	1	12	81	1.851e+08	2.59082e+08	1.55712e+08	3.32313e+08	3.9262e+08	3.94606e+08	1.55081e+08	2.08261e+08	2.6516e+08	1.41032e+08	4.69177e+08	3.66746e+08	13.9308	12.65	4	5	15.5723	12.32	4	7	15.9435	10.77	5	6	14.655	16.87	5	6	17.8463	15.87	5	7	13.5381	13.32	4	5	18.2542	13.21	5	9	15.6981
N6YZ50	ATP synthase subunit b OS=Thauera aminoaromatica S2 GN=atpF PE=3 SV=1 - [N6YZ50_9RHOO]	-0.131326	0.501538	28.28	1	2	4	12	20372513	1.00317e+08	1.92807e+07	3.14673e+07	2.02622e+07	4.66533e+07	6.0628e+07	0	6.31182e+07	3.96916e+07	0	4.19373e+07	3.05189	6.9	1	1	2.08458	7.59	1	1	3.27262	6.9	1	1	6.22181	23.45	2	2	3.01978	6.9	1	1	3.53153	6.9	1	1	3.92743	6.9	1	1
N6XYT8	Serine hydroxymethyltransferase OS=Thauera aminoaromatica S2 GN=glyA PE=3 SV=1 - [N6XYT8_9RHOO]	-0.113455	0.504922	36.06	2	13	16	181	3.45486e+08	7.27103e+08	1.88283e+08	2.99048e+08	3.54504e+08	5.63023e+08	6.60293e+08	5.06606e+08	8.44065e+08	5.93975e+08	2.73736e+08	7.51329e+08	58.0319	29.33	11	14	64.3091	36.06	13	17	62.4871	33.65	12	16	41.3437	26.92	10	13	66.0103	31.73	11	16	51.3905	24.52	10	14	62.5274	31.73	13	17	51.6609
N6YMK4	ATP-dependent helicase HrpA OS=Thauera aminoaromatica S2 GN=C665_15748 PE=4 SV=1 - [N6YMK4_9RHOO]	-0.155242	0.519355	15.3	1	1	9	43	3.67031e+08	2.84106e+08	2.40246e+08	2.31326e+08	4.06848e+08	3.01698e+08	2.51603e+08	4.82583e+08	1.02634e+08	1.44288e+08	2.76331e+08	1.12124e+08	9.34462	3.91	2	3	11.4541	6.15	3	4	5.29693	3.56	2	2	13.6559	8.25	4	5	13.7684	8.46	4	5	12.6082	7.97	4	5	11.1971	8.46	4	4	11.1033
N6Z177	Enoyl-[acyl-carrier-protein] reductase [NADH] OS=Thauera aminoaromatica S2 GN=C665_08990 PE=3 SV=1 - [N6Z177_9RHOO]	-0.13427	0.520576	16.6	1	3	4	38	8.71339e+07	1.54416e+08	3.07923e+07	8.05434e+07	1.13654e+08	5.47856e+07	1.46401e+08	4.92446e+07	64900442	151842352	5.55727e+07	6.49131e+07	12.275	11.97	3	4	15.2267	16.6	4	5	8.61296	7.72	2	3	11.7117	11.97	3	4	12.7494	11.97	3	4	6.12301	7.72	2	2	6.05707	7.34	2	2	6.24759
N6Z8T6	Phosphoenolpyruvate synthase OS=Thauera aminoaromatica S2 GN=C665_01813 PE=3 SV=1 - [N6Z8T6_9RHOO]	-0.0456982	0.543885	39.09	1	23	25	303	4.42933e+08	5.91341e+08	298301520	475516609	5.54899e+08	3.92358e+08	5.36286e+08	6.41701e+08	5.97129e+08	5.83097e+08	5.9124e+08	6.62173e+08	131.027	38.58	22	31	115.501	33.63	21	27	112.049	31.6	21	26	80.9865	26.52	15	20	109.483	28.55	18	26	88.8617	31.6	19	22	126.71	38.58	24	30	125.302
N6Z0Z2	Formyl-CoA transferase OS=Thauera aminoaromatica S2 GN=C665_02602 PE=4 SV=1 - [N6Z0Z2_9RHOO]	0.166986	0.543885	23.56	1	1	3	16	3.91105e+07	8.01891e+07	9.16685e+07	89088802	1.39356e+08	1.33807e+08	3.06688e+07	109005354	1.08329e+08	0	0	118351971	3.16695	6.77	1	1	5.91245	14.79	2	2	2.81034	8.02	1	1	5.69442	14.79	2	2	8.69128	14.79	2	3	5.56119	6.77	1	2	3.40325	6.77	1	1	2.59917
N6XVY4	2-dehydro-3-deoxyphosphooctonate aldolase OS=Thauera aminoaromatica S2 GN=kdsA PE=3 SV=1 - [N6XVY4_9RHOO]	-0.115031	0.548364	37.99	1	5	7	38	1.11939e+08	7.66051e+07	2.98661e+07	0	8.94677e+07	1.02677e+08	8.39614e+07	5.64624e+07	1.36953e+08	4.48633e+07	7.08165e+07	1.06356e+08	7.89555	18.64	3	3	12.7625	18.64	4	4	7.98996	11.47	3	3					8.96474	11.47	3	3	14.9692	18.64	4	4	8.80974	11.47	3	3	8.21922
N6Y501	Crp/Fnr family transcriptional regulator OS=Thauera aminoaromatica S2 GN=C665_06966 PE=4 SV=1 - [N6Y501_9RHOO]	-0.12471	0.551518	4.85	1	1	1	9	1.45258e+07	3.73006e+07	1.49017e+07	0	0	32159409	3.48548e+07	24747794	3.22136e+07	0	1.21875e+07	3.32687e+07	2.55008	4.85	1	1	2.527	4.85	1	1	2.6369	4.85	1	1									2.9866	4.85	1	1	2.8983	4.85	1	1	2.83532
N6Z015	Riboflavin synthase subunit alpha OS=Thauera aminoaromatica S2 GN=C665_10212 PE=4 SV=1 - [N6Z015_9RHOO]	0.110839	0.565907	10.4	1	2	2	18	1.28725e+08	1.71483e+08	1.12161e+08	0	1.4066e+08	1.96913e+08	1.76816e+08	74334407	6.94508e+07	2.40067e+08	1.41808e+08	2.68237e+08	7.45199	10.4	2	2	7.3783	10.4	2	2	7.40716	10.4	2	2					3.4945	4.95	1	1	7.4273	10.4	2	2	7.29845	10.4	2	2	3.41145
N6YT74	ATP phosphoribosyltransferase OS=Thauera aminoaromatica S2 GN=hisG PE=3 SV=1 - [N6YT74_9RHOO]	0.0682342	0.565929	57.94	1	10	11	119	1.15038e+08	1.30885e+08	1.64131e+08	2.04115e+08	1.71076e+08	2.14683e+08	2.33035e+08	1.28626e+08	1.53375e+08	2.6668e+08	1.89661e+08	2.51855e+08	37.7125	52.34	7	9	36.3233	48.6	6	8	37.8921	54.67	8	9	44.9726	50	7	9	45.5486	57.94	9	11	45.8633	57.94	9	11	35.4522	54.21	7	8	41.5103
N6YVK4	NADH-quinone oxidoreductase subunit B OS=Thauera aminoaromatica S2 GN=nuoB PE=3 SV=1 - [N6YVK4_9RHOO]	0.114649	0.565929	24.05	1	2	2	13	2.44044e+07	2.0355e+07	2.65876e+07	5.27709e+07	3.84881e+07	20398383	2.62564e+07	3.11923e+07	27614705	5.62624e+07	0	4.28542e+07	4.02748	17.72	1	1	3.58184	17.72	1	1	4.36488	17.72	1	1	5.06237	17.72	1	1	5.19772	17.72	1	1	6.74761	24.05	2	2	4.72784	17.72	1	1	5.35787
N6YM28	Phosphoribosylformylglycinamidine cyclo-ligase OS=Thauera aminoaromatica S2 GN=purM PE=3 SV=1 - [N6YM28_9RHOO]	-0.067725	0.565929	23.1	1	4	6	81	99007250	2.15723e+08	9.33058e+07	9.21048e+07	1.09607e+08	1.64523e+08	2.03983e+08	1.40389e+08	1.54899e+08	1.65112e+08	1.44871e+08	229477478	32.7978	9.3	3	7	40.8657	11.55	4	9	27.4324	18.03	4	7	16.3581	4.51	1	4	23.9272	11.83	3	6	22.449	18.03	4	6	41.513	18.03	5	10	37.9593
N6XRI6	Amino-acid acetyltransferase OS=Thauera aminoaromatica S2 GN=argA PE=3 SV=1 - [N6XRI6_9RHOO]	0.189333	0.565929	10.5	1	2	3	14	5.25802e+07	132102235	0	317005632	311282029	75684236	0	5.37687e+07	228853500	280521362	247649879	209748274	6.91243	6.16	1	1	10.9532	8.45	2	2					2.50451	6.16	1	1	2.8811	6.16	1	1	2.26444	6.16	1	1					9.4136
N6YWN8	PhoH family protein OS=Thauera aminoaromatica S2 GN=C665_07306 PE=4 SV=1 - [N6YWN8_9RHOO]	0.0676758	0.566146	12.6	1	4	4	19	7.28254e+07	6.96195e+07	3.00051e+07	7.21826e+07	95466289	60181648	5.07123e+07	7.74092e+07	42401551	8.09551e+07	8.0826e+07	7.22617e+07	4.13931	2.64	1	1	11.3529	8.94	3	3	3.49753	2.64	1	1	8.05499	6.5	2	2	4.35003	2.64	1	1	4.39979	2.64	1	1	4.14601	2.64	1	1	15.5362
N6YZM5	NADH:flavin oxidoreductase/NADH oxidase OS=Thauera aminoaromatica S2 GN=C665_04396 PE=4 SV=1 - [N6YZM5_9RHOO]	0.328308	0.566146	9.31	1	3	5	21	5.32139e+06	6.38165e+06	2.80109e+06	8.50161e+07	6.63508e+06	4.16909e+06	4.51427e+06	1.5924e+07	3.44827e+07	4.92575e+07	0	6.00131e+06	6.70995	3.36	1	2	8.39208	4.58	2	3	2.43595	1.22	1	1	7.65656	4.27	3	3	7.65738	3.36	1	2	2.31533	3.36	1	1	2.37612	1.22	1	1	9.81395
N6XVK9	TonB-dependent receptor plug OS=Thauera aminoaromatica S2 GN=C665_09245 PE=3 SV=1 - [N6XVK9_9RHOO]	0.11851	0.567726	13.6	1	1	4	46	2.0322e+08	3.85051e+08	4.2314e+08	3.72401e+08	6.87219e+08	3.54317e+08	1.70249e+08	2.75929e+08	5.63306e+08	6.89232e+08	6.99017e+08	5.63135e+08	10.0668	9.8	3	4	2.38109	3.51	1	1	7.48814	3.51	1	3	4.85151	3.51	1	2	14.9456	3.51	1	6	12.2666	5.12	2	5	9.5428	9.8	3	4	10.3098
N6Z945	Histidine kinase OS=Thauera aminoaromatica S2 GN=C665_01470 PE=4 SV=1 - [N6Z945_9RHOO]	0.0824288	0.576644	4.74	1	1	1	11	8.76707e+07	1.12392e+08	6.15443e+07	7.92812e+07	188069257	1.38296e+08	6.81655e+07	1.01638e+08	0	9.47638e+07	198371609	1.61433e+08	4.69351	4.74	1	1	4.66313	4.74	1	1	4.06774	4.74	1	1	4.59248	4.74	1	1	4.51956	4.74	1	1	4.61842	4.74	1	1	4.05686	4.74	1	1	4.68474
N6YB02	DNA-directed RNA polymerase subunit beta OS=Thauera aminoaromatica S2 GN=rpoB PE=3 SV=1 - [N6YB02_9RHOO]	0.230443	0.583186	47.06	1	62	67	722	3.11531e+09	4.48276e+08	3.27773e+08	4.54682e+08	2.28686e+09	2.58342e+09	4.07485e+08	3.09003e+09	3.22403e+09	2.72931e+09	2.49623e+09	3.07345e+09	189.469	27.96	33	58	189.264	29.34	37	56	154.422	26.65	30	46	189.636	30.21	35	52	261.462	34.13	45	74	225.913	37.25	47	66	162.182	26.65	33	46	193.032
N6XQJ3	Tyrosine--tRNA ligase OS=Thauera aminoaromatica S2 GN=tyrS PE=3 SV=1 - [N6XQJ3_9RHOO]	-0.170667	0.586228	40.35	1	13	16	122	1.0441e+08	7.58903e+08	1.30442e+08	2.09275e+08	2.28518e+08	3.26437e+08	2.68656e+08	1.13947e+08	1.43519e+09	3.36694e+08	1.93554e+08	3.61477e+08	30.4133	23.81	8	9	29.5797	25.81	9	9	35.7479	26.32	9	10	30.9773	23.56	9	9	33.7108	22.81	9	10	46.2775	27.82	12	13	25.6221	18.3	7	8	31.3358
N6YK46	Leucyl-tRNA ligase (Fragment) OS=Thauera aminoaromatica S2 GN=leuS PE=3 SV=1 - [N6YK46_9RHOO]	0.0713696	0.589424	25.63	1	15	17	142	1.12438e+08	2.57846e+08	5.92084e+07	1.49846e+08	2.0527e+08	240962155	2.00875e+08	1.43469e+08	231572648	2.59942e+08	2.11341e+08	2.63744e+08	36.6839	18.73	10	10	50.6411	17.89	13	14	22.016	12.68	7	7	37.3544	17.89	9	10	54.8318	20.7	13	15	44.4666	18.73	11	12	39.3119	19.86	11	11	38.4845
N6YW11	Chromosome segregation protein (Fragment) OS=Thauera aminoaromatica S2 GN=C665_13933 PE=4 SV=1 - [N6YW11_9RHOO]	0.0547731	0.594923	9.37	1	1	4	14	111940424	79011607	0	1.14564e+08	2.03172e+08	1.39803e+08	0	84785840	1.08727e+08	156027331	1.22189e+08	1.05241e+08	2.55196	2.4	1	1	2.6645	2.4	1	1	2.52161	1.63	1	1	2.64403	2.4	1	1	2.56586	2.4	1	1	4.81219	5.23	2	2					2.87164
N6YXY9	Integrase OS=Thauera aminoaromatica S2 GN=C665_12166 PE=4 SV=1 - [N6YXY9_9RHOO]	0.08083	0.597132	1.77	1	1	1	12	1.06547e+08	1.83241e+08	1.03376e+08	1.21006e+08	242637110	4.04305e+08	1.60337e+08	8.78796e+07	252254398	305716104	1.50389e+08	2.65138e+08	2.10465	1.77	1	1	2.07783	1.77	1	1	2.15642	1.77	1	1	2.12185	1.77	1	1	2.10093	1.77	1	1	2.05739	1.77	1	1	2.09299	1.77	1	1	2.09009
N6XZ06	Acyl carrier protein OS=Thauera aminoaromatica S2 GN=acpP PE=3 SV=1 - [N6XZ06_9RHOO]	0.0854104	0.603776	49.37	1	5	5	99	2.69005e+08	2.01709e+08	2.94555e+08	2.9739e+08	4.53756e+08	5.34026e+08	4.23518e+08	2.29525e+08	6.85076e+08	6.87947e+08	4.81446e+08	6.78957e+08	35.7116	49.37	5	8	28.5743	49.37	4	6	34.5057	49.37	5	8	37.8805	49.37	4	8	44.9279	49.37	5	9	44.3326	49.37	5	10	36.0161	49.37	5	8	36.1623
N6YZT4	Protein TolB OS=Thauera aminoaromatica S2 GN=tolB PE=3 SV=1 - [N6YZT4_9RHOO]	-0.0474958	0.610874	27.29	1	6	10	42	9.10976e+07	9.98093e+07	5.50646e+07	1.38522e+08	9.42315e+07	9.90145e+07	1.17459e+08	6.71224e+07	1.34147e+08	9.76046e+07	8.09808e+07	1.21336e+08	5.49022	4.24	2	2	7.52993	6.35	3	3	7.42892	6.35	3	3	6.15919	4.71	2	2	7.79868	6.35	3	3	8.06333	6.35	3	3	13.8214	13.41	5	5	9.68189
N6YQR6	Deoxycytidine triphosphate deaminase OS=Thauera aminoaromatica S2 GN=dcd PE=3 SV=1 - [N6YQR6_9RHOO]	-0.0993163	0.611911	18.09	1	3	3	20	0	8.54749e+07	0	6.59187e+07	7.21798e+07	95240507	1.40053e+08	1.10662e+08	1.0242e+08	1.01951e+08	5.43256e+07	1.65699e+08					9.44447	18.09	3	3					5.21702	12.23	2	2	9.25222	18.09	3	3	3.82144	7.45	1	1	3.26876	7.45	1	1	7.16818
N6YVL0	Phosphoglucosamine mutase OS=Thauera aminoaromatica S2 GN=glmM PE=3 SV=1 - [N6YVL0_9RHOO]	0.171283	0.614085	17.33	1	2	5	33	4.46116e+07	5.64034e+07	5.19833e+07	3.13742e+08	6.3159e+07	3.52387e+07	5.83435e+07	6.82868e+07	9.47031e+07	1.87162e+08	1.63012e+08	4.4348e+07	17.7033	6.89	2	3	17.334	6.89	2	3	10.5503	6.89	2	2	5.1901	8.67	2	2	18.0391	6.89	2	3	9.35139	6.89	2	2	16.6219	6.89	2	3	17.6303
N6XVM0	Nitrite reductase (NAD(P)H), large subunit OS=Thauera aminoaromatica S2 GN=C665_16682 PE=4 SV=1 - [N6XVM0_9RHOO]	-0.0847604	0.614085	10.91	1	1	3	103	1.89754e+09	4.54082e+09	3.8817e+09	3.52737e+09	4.01337e+09	3.87072e+09	3.68532e+09	4.91158e+09	3866596469	4.42639e+09	4435469347	1.93037e+09	23.6937	7.52	2	7	24.4533	4.36	1	7	24.2092	4.36	1	7	23.2386	4.36	1	7	24.4615	4.36	1	7	21.3289	4.36	1	6	28.1452	4.36	1	8	36.498
N6Y992	Transketolase OS=Thauera aminoaromatica S2 GN=C665_03142 PE=4 SV=1 - [N6Y992_9RHOO]	-0.0420042	0.618047	40.44	1	18	19	250	3.5102e+08	5.44209e+08	2.16325e+08	3.14359e+08	5.00292e+08	5.37615e+08	3.91074e+08	3.46879e+08	4.72764e+08	475946743	3.20734e+08	5.26022e+08	81.1329	25.93	13	19	82.7826	25.93	14	19	74.7136	24.3	13	19	64.988	24	10	15	123.02	40.44	18	29	104.809	28.15	15	25	91.266	28.59	14	21	82.6404
N6XXG7	Peptidoglycan glycosyltransferase OS=Thauera aminoaromatica S2 GN=C665_07538 PE=4 SV=1 - [N6XXG7_9RHOO]	-0.0950486	0.619888	12.59	1	1	3	18	1.64817e+08	1.31274e+08	1.65262e+08	1.9596e+08	7.5555e+07	1.12578e+08	1.47773e+08	1.69956e+08	2.34696e+08	3.33777e+08	9.66217e+07	1.68104e+08	6.03267	10.71	2	2	3.9072	5.27	1	1	5.60002	10.71	2	2	8.8621	12.59	3	3	3.57189	5.27	1	1	3.39498	5.27	1	1	3.5671	5.27	1	1	3.49982
N6Z760	AMP-dependent synthetase and ligase OS=Thauera aminoaromatica S2 GN=C665_03327 PE=4 SV=1 - [N6Z760_9RHOO]	-0.231838	0.620405	26.74	1	1	6	13	347387393	0	221290062	0	4.53724e+08	694008436	6.518e+08	4.7414e+08	0	1.24519e+08	1.27743e+08	8.4408e+08	4.91481	6.74	1	1					5.08603	6.74	1	1					8.26434	10.95	2	2	5.33233	6.74	1	1	5.07027	8	2	2	5.01103
N6Z0F1	Fructose-1,6-bisphosphate aldolase OS=Thauera aminoaromatica S2 GN=C665_03102 PE=4 SV=1 - [N6Z0F1_9RHOO]	-0.0848898	0.62141	16.95	1	7	7	100	2.80229e+08	8.64737e+08	2.02778e+08	2.78304e+08	3.74338e+08	6.02557e+08	6.94076e+08	3.80379e+08	7.03848e+08	5.58081e+08	3.85472e+08	7.21381e+08	34.6146	16.95	5	7	45.8703	16.95	7	10	35.6913	16.95	5	8	31.963	14.41	4	6	48.1519	16.95	6	10	44.974	16.95	5	9	38.4522	16.95	5	8	48.9849
N6YPX7	Tryptophan synthase beta chain OS=Thauera aminoaromatica S2 GN=trpB PE=3 SV=1 - [N6YPX7_9RHOO]	-0.135713	0.622223	22.25	1	4	6	35	3.16713e+08	3.10238e+08	6.5305e+08	5.04444e+08	5.27669e+08	5.29583e+08	4.27562e+08	3.27534e+08	4.75198e+08	1.14223e+08	5.03814e+08	5.12116e+08	18.6612	18.72	4	4	20.5693	18.72	4	4	2.87884	5.73	1	1	16.9243	16.96	4	4	16.1647	14.98	4	4	11.0956	13.66	3	3	6.47966	9.03	2	2	13.5179
N6Y011	GTP-binding protein TypA OS=Thauera aminoaromatica S2 GN=C665_04818 PE=4 SV=1 - [N6Y011_9RHOO]	0.0862896	0.628846	25.62	1	9	13	107	6.51213e+07	1.54157e+08	37685656	1.07196e+08	2.46498e+08	1.72353e+08	142808490	2.52645e+08	2.19045e+08	1.39092e+08	2.48839e+08	1.43978e+08	34.5485	9.09	4	7	38.2966	16.03	6	9	29.6675	8.26	4	7	31.2333	8.93	4	7	59.8377	15.04	8	12	51.7308	16.2	8	13	28.9947	11.9	4	7	32.142
N6YMK3	Uncharacterized protein OS=Thauera aminoaromatica S2 GN=C665_16647 PE=4 SV=1 - [N6YMK3_9RHOO]	0.0529358	0.628846	16.67	1	1	1	30	2.24926e+08	133403368	1.01977e+08	1.98233e+08	249149741	2.28277e+08	1.73953e+08	1.75943e+08	200236004	2.24292e+08	314275472	177060192	13.3455	16.67	1	2	12.7495	16.67	1	2	12.8795	16.67	1	2	12.9537	16.67	1	2	19.7268	16.67	1	3	19.4493	16.67	1	3	19.3387	16.67	1	3	17.934
N6YZA5	Uridylate kinase OS=Thauera aminoaromatica S2 GN=pyrH PE=3 SV=1 - [N6YZA5_9RHOO]	0.0691612	0.63306	54.43	1	7	9	44	5.98042e+07	7.2483e+07	4.10119e+07	1.0627e+08	75518478	5.466e+07	6.03128e+07	55814900	6.13045e+07	1.43662e+08	6.32732e+07	7.9517e+07	12.5777	31.65	3	3	12.0798	16.88	3	3	8.55652	14.77	2	2	27.0182	21.52	4	5	13.037	17.3	3	3	18.5758	26.58	4	4	11.7881	16.88	3	3	12.9258
N6YRI1	Elongation factor G OS=Thauera aminoaromatica S2 GN=C665_11697 PE=4 SV=1 - [N6YRI1_9RHOO]	0.183934	0.634091	15.4	1	4	6	45	4.18031e+08	4.28187e+08	5.47683e+08	5.91161e+08	4.30605e+08	5.16226e+08	4.51596e+07	5.92857e+08	5.97893e+08	5.24877e+08	7.28246e+08	5.43311e+08	16.683	10.85	4	4	19.79	12.32	5	5	20.6115	15.4	6	6	7.44813	6.01	2	2	9.8437	9.09	3	3	7.39231	6.01	2	2	16.1297	8.65	4	4	17.9082
N6Z268	Phosphoserine aminotransferase OS=Thauera aminoaromatica S2 GN=serC PE=3 SV=1 - [N6Z268_9RHOO]	-0.0247516	0.634097	35.34	1	8	9	106	1.36489e+08	1.76244e+08	1.26265e+08	1.45991e+08	1.58008e+08	1.74465e+08	1.5322e+08	1.73273e+08	1.6822e+08	1.90734e+08	1.81029e+08	1.9286e+08	36.8113	21.64	6	8	38.5874	22.47	6	8	36.8396	22.19	6	8	36.2884	26.03	5	10	36.3077	21.64	6	8	44.5724	24.38	7	10	36.8478	21.64	6	8	40.6099
N6XYW3	DNA topoisomerase OS=Thauera aminoaromatica S2 GN=C665_06159 PE=3 SV=1 - [N6XYW3_9RHOO]	0.241602	0.636804	25.53	1	12	15	78	7.53846e+07	5.80061e+08	6.0169e+07	6.10601e+08	6.3482e+08	7.67443e+08	1.04435e+08	7.3325e+08	8.31491e+08	5.00066e+07	6.22384e+08	7.2857e+08	17.3611	8.43	5	5	28.9936	13	9	9	17.7536	9.95	6	6	12.2337	8.55	4	4	39.9437	17.21	10	10	13.1837	8.9	4	4	24.0383	11.94	7	7	22.4439
N6YR77	60 kDa chaperonin OS=Thauera aminoaromatica S2 GN=groEL PE=3 SV=1 - [N6YR77_9RHOO]	0.0417512	0.640471	50.46	2	29	30	1128	1.92823e+09	3.47513e+09	1.58685e+09	4.53241e+09	3.20512e+09	3.28893e+09	3.32737e+09	2.85133e+09	4.06735e+09	3.93016e+09	3.43319e+09	3333203042	398.502	45.72	28	91	380.356	44.44	27	86	348.215	39.71	24	77	362.073	37.52	24	81	472.914	41.17	24	108	417.199	48.45	28	96	373.057	42.62	24	84	360.425
N6YMA0	Protein hfq OS=Thauera aminoaromatica S2 GN=hfq PE=3 SV=1 - [N6YMA0_9RHOO]	0.0517776	0.640471	29.49	1	3	3	31	1.21376e+08	1.27292e+08	9.79738e+07	1.7484e+08	1.41724e+08	1.73545e+08	2.25836e+08	1.17296e+08	1.63052e+08	2.06864e+08	1.51513e+08	3.06468e+08	9.94674	29.49	3	3	4.0109	16.67	1	1	6.91134	28.21	2	2	10.1062	29.49	3	3	10.1843	29.49	3	3	10.0123	29.49	3	3	7.09825	28.21	2	2	9.28673
N6YA95	Exoribonuclease R (Fragment) OS=Thauera aminoaromatica S2 GN=C665_18482 PE=3 SV=1 - [N6YA95_9RHOO]	-0.177094	0.640471	7.71	1	2	5	29	241952263	110069921	8.61782e+06	2.57709e+07	2.3956e+07	4.72724e+07	3.66058e+07	8.50558e+07	6.04785e+07	4.41782e+07	5.9572e+07	5.94301e+07	6.69765	3.75	2	2	7.21744	3.75	2	2	3.67011	1.19	1	1	6.00573	2.17	2	2	6.67311	2.47	2	2	13.3915	3.46	3	4	6.70948	2.47	2	2	9.5193
N6Z460	Uncharacterized protein OS=Thauera aminoaromatica S2 GN=C665_06409 PE=4 SV=1 - [N6Z460_9RHOO]	0.342425	0.645848	11.13	1	1	2	9	3.11864e+08	3.84318e+07	2.73655e+08	0	0	7.14993e+08	0	3.17946e+08	4.94075e+07	0	7.36079e+07	6.61281e+08	2.46027	4.8	1	1	3.15026	4.8	1	1	2.39876	4.8	1	1									2.49125	4.8	1	1					6.03229
N6XY88	DNA repair protein RecN OS=Thauera aminoaromatica S2 GN=C665_06669 PE=3 SV=1 - [N6XY88_9RHOO]	-0.0736608	0.655864	17.6	1	2	6	25	7.09836e+07	9.7576e+07	6.93109e+07	5.47986e+07	9.6537e+07	6.50844e+07	1.02619e+08	9.25012e+07	82675959	76055297	9.64273e+07	1.92109e+08	6.90735	4.17	2	2	6.91887	4.17	2	2	6.74446	4.17	2	2	6.87064	4.17	2	2	9.4357	7.44	3	3	4.15022	2.54	1	1	7.24984	4.17	2	2	9.40189
N6YT03	N utilization substance protein B homolog OS=Thauera aminoaromatica S2 GN=nusB PE=3 SV=1 - [N6YT03_9RHOO]	-0.0498237	0.662521	11.45	1	2	2	14	7.10088e+07	6.09565e+07	2.79946e+07	0	1.48021e+08	6.39005e+07	5.73952e+07	4.005e+07	0	0	6.02318e+07	6.16408e+07	3.48859	6.63	1	1	5.80806	11.45	2	2	2.98061	6.63	1	1					3.40976	6.63	1	1	5.4274	11.45	2	2	3.1161	6.63	1	1	5.70978
N6XXY2	Inorganic pyrophosphatase OS=Thauera aminoaromatica S2 GN=ppa PE=3 SV=1 - [N6XXY2_9RHOO]	0.0297046	0.670112	50.29	1	9	9	116	4.65073e+08	3.58421e+08	3.04563e+08	5.03189e+08	4.93679e+08	5.83648e+08	4.06142e+08	4.13219e+08	4.65394e+08	5.28559e+08	5.52957e+08	4.53383e+08	44.2545	30.86	7	11	45.0475	26.29	6	10	38.9354	30.86	6	10	32.0118	36.57	5	8	43.1914	40	5	9	39.5456	45.71	6	9	49.5125	30.86	7	11	38.4992
N6Y194	Probable transcriptional regulatory protein C665_03507 OS=Thauera aminoaromatica S2 GN=C665_03507 PE=3 SV=1 - [N6Y194_9RHOO]	0.102718	0.670112	14.11	1	3	4	29	8.18123e+07	7.44339e+07	3.18707e+07	4.3301e+07	9.48539e+07	2.71591e+08	1.00286e+08	4.58955e+07	1.04211e+08	1.6772e+08	6.18173e+07	1.56363e+08	6.24112	8.3	2	2	8.2615	14.11	3	3	6.10185	8.3	2	2	5.68211	8.3	2	2	9.67811	8.3	2	3	7.11988	4.56	1	2	5.76834	8.3	2	2	6.00644
N6XNN4	Cyclic pyranopterin monophosphate synthase OS=Thauera aminoaromatica S2 GN=moaA PE=3 SV=1 - [N6XNN4_9RHOO]	0.0589106	0.670112	13.65	1	5	5	19	4.24017e+07	4.60003e+07	1.74716e+07	4.8521e+07	62890891	3.19141e+07	3.45848e+07	44368430	3.13876e+07	3.95245e+07	5.4421e+07	6.30445e+07	4.21178	3.9	1	1	4.00792	3.9	1	1	8.42354	8.36	3	3	4.40567	3.9	1	1	4.36995	3.9	1	1	6.44906	6.13	2	2	4.35318	3.9	1	1	4.00299
N6YP80	Endonuclease OS=Thauera aminoaromatica S2 GN=C665_14589 PE=4 SV=1 - [N6YP80_9RHOO]	-0.0656714	0.670112	13.04	1	1	1	48	569959524	414765548	545508200	270145222	640798892	697754352	438016820	641938512	517416144	683871976	604435368	507357844	11.7919	13.04	1	5	7.19467	13.04	1	3	4.84427	13.04	1	2	4.86191	13.04	1	2	12.4235	13.04	1	5	7.61951	13.04	1	3	7.13024	13.04	1	3	11.9597
N6XWP6	Acyl-CoA dehydrogenase OS=Thauera aminoaromatica S2 GN=C665_15363 PE=3 SV=1 - [N6XWP6_9RHOO]	-0.03475	0.672659	47.34	1	12	14	1121	1.61984e+09	1.73774e+09	1.22258e+09	2.41162e+09	2.6481e+09	1.74062e+09	2.00591e+09	1.7136e+09	2.56036e+09	1.76987e+09	2.41692e+09	1.90065e+09	334.446	37.72	11	77	301.951	37.72	11	75	270.249	42.28	13	66	460.863	37.72	11	104	472.083	42.28	13	106	442.425	40.25	12	102	330.156	39.75	12	82	375.359
N6Y583	Cytochrome C class I OS=Thauera aminoaromatica S2 GN=C665_06899 PE=4 SV=1 - [N6Y583_9RHOO]	-0.102002	0.672659	27.03	1	1	2	13	0	1.31444e+07	1.99401e+07	1.51786e+07	19224866	4.10721e+07	2.99242e+07	0	4.22851e+07	3.30698e+07	1.09584e+07	2.83632e+07	4.24626	8.78	1	1	3.84692	8.78	1	1	3.89876	8.78	1	1	3.74639	8.78	1	1	5.98777	27.03	2	2	6.93553	27.03	2	2	4.46527	8.78	1	1
N6Y8Z6	AMP-dependent synthetase and ligase OS=Thauera aminoaromatica S2 GN=C665_03307 PE=4 SV=1 - [N6Y8Z6_9RHOO]	-0.0644173	0.672659	19.5	1	1	4	22	2.57574e+08	3.65585e+08	92490087	307395588	5.72639e+08	3.33408e+08	0	2.62357e+08	3.97974e+08	2.05982e+08	263551135	243836032	8.42643	11.09	2	2	11.1545	14.29	3	3	5.60762	7.23	1	1	11.2067	7.23	1	2	10.0786	7.23	1	2	10.2463	7.23	1	2					9.94888
N6Z8D6	Signal recognition particle-docking protein FtsY (Fragment) OS=Thauera aminoaromatica S2 GN=C665_02517 PE=3 SV=1 - [N6Z8D6_9RHOO]	0.259934	0.672659	9.47	1	1	2	6	2.14534e+07	3.93418e+07	0	1.75067e+07	0	317468039	30037251	0	0	4.37756e+07	0	0	2.14104	2.89	1	1	2.55439	2.89	1	1					2.6232	2.89	1	1					2.26819	6.58	1	1	2.75646	2.89	1	1
N6X9G7	Succinyl-CoA ligase [ADP-forming] subunit alpha OS=Thauera aminoaromatica S2 GN=C665_19147 PE=3 SV=1 - [N6X9G7_9RHOO]	0.064038	0.675948	60.27	1	14	16	262	6.19514e+08	1.77183e+09	7.53603e+08	1.14946e+09	1476419112	2.0842e+09	1.66009e+09	1.35368e+09	2.16547e+09	2.30886e+09	1.31432e+09	2.46307e+09	111.207	47.14	14	22	131.095	50.17	15	27	84.3899	43.43	11	16	88.8302	43.77	11	17	133.288	43.77	13	25	131.134	43.77	13	25	97.0421	48.15	13	19	116.406
N6YW72	Histidine kinase OS=Thauera aminoaromatica S2 GN=C665_13821 PE=4 SV=1 - [N6YW72_9RHOO]	0.12837	0.675948	44.75	1	1	4	16	2.94881e+08	0	92490087	307395588	5.72639e+08	0	7.82819e+07	269446894	0	1.90202e+08	263551135	1.99821e+08	4.60982	18.72	1	1					4.64624	18.72	1	1	9.1352	18.72	1	2	8.57849	18.72	1	2	3.96524	18.72	1	1	5.35646	21	2	2	5.14295
N6YQY9	Uncharacterized protein OS=Thauera aminoaromatica S2 GN=C665_12554 PE=4 SV=1 - [N6YQY9_9RHOO]	0.0759296	0.675948	7.74	1	1	1	15	9.7541e+06	15758367	7.88107e+06	1.36934e+07	1.89237e+07	3.21322e+07	2.40181e+07	13736287	2.92427e+07	30377219	1.2602e+07	3.48793e+07	2.09605	7.74	1	1	2.70472	7.74	1	1	2.82847	7.74	1	1	2.40237	7.74	1	1	3.19217	7.74	1	1	7.24938	7.74	1	2	3.60223	7.74	1	1	2.1814
N6XBD8	Delta-aminolevulinic acid dehydratase OS=Thauera aminoaromatica S2 GN=C665_18922 PE=3 SV=1 - [N6XBD8_9RHOO]	-0.0313016	0.677886	10.36	1	3	3	35	7.31298e+07	1.20221e+08	5.06846e+07	7.79613e+07	1.00404e+08	1.14816e+08	1.08373e+08	1.1123e+08	1.41756e+08	1.33538e+08	9.36409e+07	1.22877e+08	8.54981	7.1	2	3	9.58281	7.1	2	3	9.99716	10.36	3	3	6.45343	6.21	2	2	10.2637	10.36	3	3	10.5614	10.36	3	3	6.77259	7.1	2	2	10.2997
N6YRC1	Major facilitator superfamily protein OS=Thauera aminoaromatica S2 GN=C665_11894 PE=4 SV=1 - [N6YRC1_9RHOO]	0.0977111	0.677886	6.27	1	1	2	11	103456619	163029354	6.68448e+07	63417442	0	2.16191e+08	1.33082e+08	5.92272e+07	5.19418e+07	0	189349795	173483752	2.92025	1.61	1	1	2.8802	1.61	1	1	2.5903	1.61	1	1	3.1377	4.66	1	2					2.85082	1.61	1	1	2.90871	1.61	1	1	2.82654
N6Y4U7	Phosphoenolpyruvate carboxykinase [GTP] OS=Thauera aminoaromatica S2 GN=pckG PE=3 SV=1 - [N6Y4U7_9RHOO]	-0.0308102	0.678183	27.48	1	11	12	128	4.39975e+08	6.11335e+08	3.13185e+08	4.79881e+08	6.09234e+08	4.31372e+08	4.43423e+08	5.48159e+08	4.58074e+08	5.4496e+08	6.12186e+08	5.00607e+08	28.6394	16.26	7	9	22.5372	12.03	5	7	22.0606	13.5	6	8	35.9743	17.56	9	10	48.146	19.19	10	14	48.0625	27.48	12	14	22.6042	14.96	7	8	30.8546
N6YJM7	Cyclopropane-fatty-acyl-phospholipid synthase OS=Thauera aminoaromatica S2 GN=C665_17299 PE=4 SV=1 - [N6YJM7_9RHOO]	0.105681	0.678183	13.08	1	1	4	16	1.99469e+08	8.30076e+07	124130606	3.8582e+08	2.1178e+08	3.30475e+08	0	0	2.97463e+08	1.59541e+08	0	2.12556e+08	5.91172	12.11	2	2	5.90208	7.99	2	2	4.55286	7.99	1	1	4.987	13.08	2	2	6.9668	8.96	2	2	7.01249	12.11	2	2
N6Z099	Toluene tolerance family protein OS=Thauera aminoaromatica S2 GN=C665_09947 PE=4 SV=1 - [N6Z099_9RHOO]	-0.0662337	0.678601	21.82	1	2	3	14	6.2433e+07	1.0064e+08	3.46903e+07	0	9.32011e+07	8.50059e+07	9.98563e+07	6.75165e+07	142309001	1.00815e+08	5.14952e+07	128308518	5.20608	17.27	2	2	2.3782	3.64	1	1	4.82655	3.64	1	2					2.54305	3.64	1	1	2.45812	3.64	1	1	4.621	8.18	2	2	2.42915
N6YTZ1	Enoyl-CoA hydratase OS=Thauera aminoaromatica S2 GN=C665_16382 PE=3 SV=1 - [N6YTZ1_9RHOO]	0.144652	0.687431	29.84	1	2	5	19	2.73785e+08	49454260	0	132510394	3.23162e+08	0	40937105	6.31153e+07	1.56741e+08	1.39501e+08	1.80493e+08	1.41223e+08	2.15313	2.71	1	1	2.37261	7.75	1	1					2.27561	11.24	1	1	4.59369	13.95	2	3					2.75359	7.75	1	1	2.30116
N6YYX9	Radical SAM protein OS=Thauera aminoaromatica S2 GN=C665_05333 PE=4 SV=1 - [N6YYX9_9RHOO]	-0.0685078	0.687678	9.95	1	2	2	22	5.20636e+07	5.07255e+07	3.47642e+07	4.0258e+07	7.09127e+07	2.84517e+07	3.80557e+07	6.62534e+07	2.8197e+07	4.5624e+07	7.08186e+07	3.48492e+07	9.42408	9.95	2	2	9.84682	9.95	2	2	4.44661	5.47	1	1	10.2782	9.95	2	2	9.79387	9.95	2	2	9.19122	9.95	2	2	4.54822	5.47	1	1	10.3089
N6Z131	Orotidine 5'-phosphate decarboxylase OS=Thauera aminoaromatica S2 GN=pyrF PE=3 SV=1 - [N6Z131_9RHOO]	0.0873832	0.690301	4.01	1	1	1	9	3.61295e+07	89619116	4.11513e+07	0	0	0	1.00951e+08	7.56833e+07	119521127	1.40706e+08	5.81341e+07	1.47725e+08	2.95985	4.01	1	1	3.98654	4.01	1	1	2.94108	4.01	1	1													4.11741	4.01	1	1	3.84852
N6Y2P4	Adenylosuccinate lyase OS=Thauera aminoaromatica S2 GN=C665_09265 PE=4 SV=1 - [N6Y2P4_9RHOO]	0.133625	0.699623	44.98	1	17	20	246	1.29637e+08	1.68182e+09	1.38199e+09	1.29715e+09	1.48188e+09	1.50945e+09	1.39631e+09	1.75914e+09	1.50306e+09	1.73492e+09	1.6298e+09	1.53247e+09	51.1511	29.69	12	15	60.7806	35.59	12	17	50.7681	28.17	8	13	50.7655	25.76	8	14	96.5495	39.3	16	26	109.199	42.58	18	28	62.4586	30.79	12	18	77.2069
N6YL72	Leucyl-tRNA ligase (Fragment) OS=Thauera aminoaromatica S2 GN=leuS PE=4 SV=1 - [N6YL72_9RHOO]	-0.0716844	0.714975	28.49	1	3	4	46	9.86633e+07	2.70989e+08	61972651	7.00979e+07	1.3016e+08	2.05003e+08	1.92965e+08	1.40578e+08	2.11279e+08	2.06302e+08	1.15353e+08	249308942	13.7361	14.52	3	4	12.6329	10.75	2	3	14.8031	14.52	3	4	9.86797	14.52	3	3	18.09	28.49	4	5	15.1	14.52	3	4	14.9951	14.52	3	4	14.4226
N6Z2M2	Malate synthase G OS=Thauera aminoaromatica S2 GN=glcB PE=3 SV=1 - [N6Z2M2_9RHOO]	0.049352	0.714975	23.93	1	16	19	291	8.9276e+08	9.76103e+08	5.93256e+08	6.02805e+08	1.94156e+09	1.51346e+09	1.00304e+09	8.81585e+08	1.41922e+09	1.35416e+09	2.02941e+09	1.49256e+09	68.0801	15.82	14	22	70.8744	16.23	14	23	74.6052	19.67	16	25	49.4454	12.65	9	16	86.1875	17.33	15	27	90.6243	20.36	17	29	72.7878	16.37	15	24	75.1507
N6YPL0	Ribose-5-phosphate isomerase A OS=Thauera aminoaromatica S2 GN=rpiA PE=3 SV=1 - [N6YPL0_9RHOO]	-0.069397	0.714975	8.18	1	3	3	21	49692063	1.70464e+08	4.66991e+07	7.67121e+07	8.81195e+07	9.59628e+07	9.2082e+07	8.08824e+07	1.09101e+08	1.29039e+08	4.25106e+07	127519978	4.80309	7.27	2	2	2.92905	4.55	1	1	5.58452	8.18	2	2	2.95531	4.55	1	1	2.87381	4.55	1	1	5.55847	4.55	2	2	7.65474	8.18	3	3	8.15692
N6YN73	ATPase AAA OS=Thauera aminoaromatica S2 GN=C665_15643 PE=4 SV=1 - [N6YN73_9RHOO]	0.0513762	0.715051	16.25	1	4	4	26	4.82573e+07	7.37367e+07	2.25914e+07	92956439	8.03836e+07	7.57125e+07	58399504	6.23839e+07	8.40427e+07	8.37589e+07	4.25077e+07	8.19504e+07	3.94198	4.59	1	1	4.16684	4.59	1	1	3.72162	4.59	1	1	7.60287	8.13	2	2	9.80578	11.66	3	3	14.8171	16.25	4	4	4.0302	4.59	1	1	3.95398
N6YQS7	Glutaredoxin OS=Thauera aminoaromatica S2 GN=C665_12341 PE=3 SV=1 - [N6YQS7_9RHOO]	-0.0296714	0.721689	54.13	1	3	4	40	1.6927e+08	349955512	2.29819e+08	3.01479e+08	3.77098e+08	3.20919e+08	3.22239e+08	1.9114e+08	3.60082e+08	3.78648e+08	2.92269e+08	3.02031e+08	10.6964	34.86	3	4	8.0635	17.43	2	3	5.62882	17.43	2	2	3.05057	10.09	1	1	12.9867	54.13	4	5	11.1419	36.7	3	4	8.47321	17.43	2	3	7.60123
N6YGL0	Lysine--tRNA ligase OS=Thauera aminoaromatica S2 GN=lysS PE=3 SV=1 - [N6YGL0_9RHOO]	0.09888	0.721689	41.07	1	15	19	148	4.77862e+08	4.92881e+08	3.14487e+08	1.31658e+09	2.68308e+08	3.31364e+08	4.38185e+08	2.43687e+08	5.71589e+08	1.24284e+09	2.4593e+08	1.25119e+09	44.2163	16.57	9	12	43.9851	25.97	10	12	21.9397	12.52	6	6	27.3429	20.07	8	8	55.0186	28.36	13	15	54.0457	24.86	13	15	35.0094	23.76	9	10	42.0092
N6XZZ3	Methyl-accepting chemotaxis sensory transducer (Fragment) OS=Thauera aminoaromatica S2 GN=C665_19316 PE=4 SV=1 - [N6XZZ3_9RHOO]	0.0875793	0.721689	40.5	1	1	2	11	165654888	1.49086e+08	0	162543178	200421952	0	1.07709e+08	126982052	54155526	116001779	176194503	1.39026e+08	2.25712	11.57	1	1	2.23308	11.57	1	1					5.00166	40.5	2	2	2.27975	11.57	1	1					2.27953	11.57	1	1	2.14609
N6Y7C2	Outer membrane protein OS=Thauera aminoaromatica S2 GN=C665_04888 PE=3 SV=1 - [N6Y7C2_9RHOO]	-0.0738296	0.721689	30.12	1	10	10	77	2.41346e+08	4.63572e+08	1.5296e+08	1.5336e+08	2.88643e+08	5.3056e+08	4.9546e+08	3.26037e+08	5.89292e+08	580576400	2.1853e+08	5.95977e+08	20.4766	27.11	7	7	25.1296	23.49	8	9	18.3383	27.11	6	6	12.0892	16.87	4	4	21.0271	23.49	7	7	18.127	21.69	6	6	22.7055	28.92	8	8	14.1021
N6YPS5	Carboxyl transferase OS=Thauera aminoaromatica S2 GN=C665_13746 PE=4 SV=1 - [N6YPS5_9RHOO]	0.216253	0.721689	29.22	1	5	8	31	8.36644e+07	5.45543e+07	2.62999e+07	1.71094e+07	2.29865e+07	1608630977	2.20122e+07	6.00031e+07	2.99769e+07	1.32143e+08	2.8366e+07	2.66698e+07	14.3865	18.82	4	4	24.1683	15.49	5	6	10.3403	9.8	2	2	3.61028	6.08	1	1	9.81793	9.8	2	2	2.45597	3.73	1	1	12.8991	12.35	3	3	18.1448
N6Z125	Diaminopimelate decarboxylase OS=Thauera aminoaromatica S2 GN=lysA PE=3 SV=1 - [N6Z125_9RHOO]	-0.0221824	0.721689	28.84	1	5	8	65	6.11933e+07	5.83515e+07	3.97735e+07	5.87601e+07	7.84436e+07	6.59901e+07	8.44969e+07	7.38813e+07	7.03658e+07	7.47458e+07	8.49835e+07	7.65026e+07	18.6022	17.73	5	6	15.5667	15.84	4	5	11.6499	13.95	3	4	12.8692	16.55	3	4	19.1166	20.33	5	6	14.8392	18.44	4	5	17.7325	17.26	5	6	23.4139
N6Y8I3	Valine--tRNA ligase OS=Thauera aminoaromatica S2 GN=valS PE=3 SV=1 - [N6Y8I3_9RHOO]	-0.0738914	0.721689	14.99	1	18	18	102	6.14545e+07	1.68417e+08	5.33362e+07	4.18094e+07	1.22858e+08	175659900	1.20105e+08	6.53781e+07	1.86007e+08	1.54939e+08	8.10734e+07	1.64486e+08	13.2715	4.23	5	5	18.5165	6.04	7	7	21.0304	6.84	8	8	17.1655	4.93	6	6	24.5144	6.84	9	9	35.2952	8.35	12	13	22.9277	6.64	9	9	15.9485
N6Z5L3	Uncharacterized protein OS=Thauera aminoaromatica S2 GN=C665_04808 PE=4 SV=1 - [N6Z5L3_9RHOO]	-0.0933632	0.721689	14.74	1	1	3	28	1.02214e+08	1.98867e+08	2.40892e+08	3.54448e+08	2.76383e+08	2.36668e+08	3.30001e+08	3.10364e+08	3.4732e+08	1.86841e+08	8.26765e+07	425890923	8.0236	14.74	3	3	5.24953	14.1	2	2	3.24867	7.69	1	1	8.95518	14.1	2	3	8.28877	14.1	2	3	9.04102	14.1	2	3	3.05446	7.69	1	1	5.01822
N6YP13	Ribonuclease, Rne/Rng family OS=Thauera aminoaromatica S2 GN=C665_17684 PE=4 SV=1 - [N6YP13_9RHOO]	0.138705	0.721689	13.84	1	4	5	43	1.99744e+08	3.38966e+07	1.73186e+07	1.7131e+08	5.93842e+07	6.91389e+07	1.70933e+08	1.4966e+07	2.03435e+08	254831988	2.33995e+08	8.21238e+07	11.0287	11.98	3	4	5.00642	9.71	2	2	9.58524	7.02	3	3	9.07877	9.71	3	3	12.7151	8.88	4	4	10.1808	7.02	3	3	12.3879	11.98	4	4	2.18677
N6YW71	Methyl-accepting chemotaxis sensory transducer OS=Thauera aminoaromatica S2 GN=C665_07745 PE=4 SV=1 - [N6YW71_9RHOO]	0.153378	0.725804	29.44	1	1	8	19	1.62187e+08	47651975	0	1.00089e+08	0	2.44405e+08	1.99023e+08	4.15618e+07	0	5.52128e+08	0	1.01915e+08	7.7195	11.11	2	3	2.80502	5.74	1	1					7.9243	13.89	3	3					7.84107	12.78	3	3	5.38976	7.41	2	2	2.55783
N6XX05	ATP-dependent chaperone ClpB OS=Thauera aminoaromatica S2 GN=C665_14983 PE=3 SV=1 - [N6XX05_9RHOO]	0.0895038	0.726948	25	2	10	13	64	1.1527e+08	1.76167e+08	5.16979e+07	7.83902e+07	2.29619e+08	3.56164e+08	8.44115e+07	1.11167e+08	2.6061e+08	3.64004e+08	87063004	2.10713e+08	26.3387	13.14	7	7	26.055	11.86	6	6	21.9655	9.77	6	6	15.1059	5.7	3	3	16.2448	8.84	5	5	25.5209	10.7	5	6	20.9849	8.49	5	5	30.5665
B8F0G2	Transposase Tn3 family protein OS=Thauera sp. (strain MZ1T) GN=Tmz1t_2107 PE=4 SV=1 - [B8F0G2_THASP]	0.114487	0.727077	8.24	1	1	4	27	2.0197e+08	7.5562e+07	4.5399e+07	4.64603e+07	1.64769e+08	163482052	1.34712e+08	109564360	1.5843e+08	1.82634e+08	163910252	6.99993e+08	5.28746	2.09	1	2	8.17565	5.26	2	3	4.49359	3.18	2	2	2.52113	1.09	1	1	7.45638	3.18	2	3	4.55806	2.09	1	2	7.3967	3.18	2	3	4.88546
N6Z288	Phenylalanine--tRNA ligase beta subunit OS=Thauera aminoaromatica S2 GN=pheT PE=3 SV=1 - [N6Z288_9RHOO]	0.10853	0.736204	12.81	1	2	6	23	5.30933e+07	7.05368e+07	1.79505e+08	9.62147e+07	2.35317e+08	1.61803e+08	1.11105e+08	1.60638e+08	2.21836e+08	7.6341e+07	2.8064e+08	4.99264e+08	4.34806	2.89	1	1	3.7004	2.89	1	1	9.97424	7.29	3	3	5.33508	2.89	1	1	8.85877	4.15	2	2	8.58554	5.4	3	3	6.45507	4.15	2	2	6.8417
N6Y213	Imidazoleglycerol-phosphate dehydratase OS=Thauera aminoaromatica S2 GN=hisB PE=3 SV=1 - [N6Y213_9RHOO]	-0.0941384	0.740983	36.41	1	4	5	27	3.55437e+07	7.39216e+07	4.98406e+07	1.19632e+07	119914761	8.48076e+07	5.76436e+07	1.12589e+08	7.46598e+07	8.46868e+07	1.24019e+08	5.15457e+07	5.13135	20.51	2	2	8.87087	13.85	2	2	5.0029	7.18	1	1	2.35271	6.67	1	1	2.58969	13.85	1	1	4.98752	20.51	2	2	9.78235	13.85	2	2	19.3726
N6Y3X3	N5-carboxyaminoimidazole ribonucleotide mutase OS=Thauera aminoaromatica S2 GN=purE PE=3 SV=1 - [N6Y3X3_9RHOO]	0.0406022	0.741463	17.79	1	2	2	19	1.51063e+08	1.91124e+08	6.71025e+07	2.51071e+08	1.67855e+08	1.58422e+08	167246857	9.58225e+07	130751065	2.05663e+08	166471180	1.43033e+08	8.67414	17.79	2	2	3.28639	7.98	1	1	8.80151	17.79	2	2	3.15346	7.98	1	1	9.13981	17.79	2	2	13.8463	17.79	2	3	3.39446	7.98	1	1	3.79223
N6YVQ8	Phosphoglucomutase OS=Thauera aminoaromatica S2 GN=C665_08260 PE=3 SV=1 - [N6YVQ8_9RHOO]	0.0448004	0.744523	19.27	1	2	5	35	1.11521e+08	1.51687e+08	89569838	1.54865e+08	1.72533e+08	208607155	149979261	1.16558e+08	3.22872e+08	2.24041e+08	1.44863e+08	3.37658e+08	14.4077	16.33	3	4	7.36093	11.93	2	2	10.8033	11.93	2	3	11.5729	11.93	2	3	12.7613	11.93	2	3	11.3968	11.93	2	3	14.6869	11.93	2	4	7.30823
N6XT73	GTP cyclohydrolase FolE2 OS=Thauera aminoaromatica S2 GN=folE2 PE=3 SV=1 - [N6XT73_9RHOO]	0.374863	0.744523	13.06	2	2	3	14	7.50569e+06	1.27738e+07	0	1.07785e+09	6.15236e+06	1.53214e+07	8.16485e+06	8.56809e+06	0	0	3.31516e+06	7.4804e+06	6.49256	4.1	2	2	7.1032	4.1	2	2					2.45715	8.96	1	1	5.93547	4.1	2	2	4.40277	4.1	1	1	7.06184	4.1	2	2	3.94466
N6Z274	30S ribosomal protein S1 OS=Thauera aminoaromatica S2 GN=rpsA PE=3 SV=1 - [N6Z274_9RHOO]	0.0297942	0.746677	35.98	1	17	18	174	1.26445e+08	1.66317e+08	1.02844e+08	1.74398e+08	1.644e+08	2.06408e+08	1.65941e+08	1.36224e+08	1.91687e+08	3.01027e+08	1.27501e+08	2.02147e+08	57.1078	19.58	9	11	57.4503	20.46	9	12	55.4249	21.34	9	12	83.5788	22.93	10	17	74.3493	28.92	10	14	91.8402	33.16	12	18	55.1992	13.05	7	12	55.8754
N6YZB9	UPF0246 protein C665_04928 OS=Thauera aminoaromatica S2 GN=C665_04928 PE=3 SV=1 - [N6YZB9_9RHOO]	0.0579472	0.746677	11.88	1	2	2	18	3.92605e+07	1.5336e+07	2.70905e+07	5.66916e+07	5.67697e+07	3.10887e+07	46906555	5.93244e+07	4.42861e+07	4.68039e+07	5.02434e+07	4.58941e+07	7.30273	11.88	2	2	4.04847	7.28	1	1	3.68146	4.6	1	1	4.03331	4.6	1	1	8.09347	11.88	2	2	7.31158	11.88	2	2	3.86612	4.6	1	1	4.22225
N6YMA4	ATP phosphoribosyltransferase regulatory subunit OS=Thauera aminoaromatica S2 GN=hisZ PE=3 SV=1 - [N6YMA4_9RHOO]	0.077854	0.753367	32.73	1	8	10	75	6.31562e+08	1.28793e+08	7.89877e+07	2.32794e+08	2.10779e+08	2.66322e+08	1.43259e+08	1.07194e+08	1.66069e+08	2.57925e+08	2.29857e+08	2.93589e+08	17.3277	12.73	4	5	14.0211	8.83	3	4	19.5063	13.77	4	5	14.9395	12.47	3	4	24.4641	14.29	5	7	33.3432	20	7	9	23.2651	16.88	6	7	17.518
N6YIN0	tRNA-specific 2-thiouridylase MnmA OS=Thauera aminoaromatica S2 GN=mnmA PE=3 SV=1 - [N6YIN0_9RHOO]	0.155202	0.757242	15.89	1	2	3	13	0	1.25629e+08	0	0	5.13714e+07	0	230797161	5.73719e+07	7.27862e+07	4.8434e+08	2.30285e+08	6.74428e+07					4.1819	11.51	2	2									7.48336	3.84	1	2					3.68409	7.67	1	1	10.83
N6XZY1	Glutamyl-tRNA(Gln) amidotransferase subunit A OS=Thauera aminoaromatica S2 GN=gatA PE=3 SV=1 - [N6XZY1_9RHOO]	-0.0538428	0.768633	20.61	1	2	4	16	3.44012e+08	5.52729e+08	1.94177e+08	2.20215e+08	3.571e+08	798708735	6.33601e+08	367255695	724291124	5.1446e+08	3.56824e+08	813344011	3.94964	3.06	1	1	4.05504	3.06	1	1	4.06545	3.06	1	1	7.7982	7.14	2	2	6.98963	9.59	2	2	4.22645	3.06	1	1	3.83889	3.06	1	1	7.20208
N6YNZ9	Isovaleryl-CoA dehydrogenase OS=Thauera aminoaromatica S2 GN=C665_14143 PE=3 SV=1 - [N6YNZ9_9RHOO]	-0.0879967	0.768633	13.99	1	1	3	10	0	3.88826e+07	7.74314e+07	0	9.08514e+07	5.63982e+07	0	5.9329e+06	1.00968e+08	0	9.567e+07	66535988					6.46024	7.63	2	2	2.7599	5.09	1	1					2.39458	5.09	1	1	2.88154	6.36	1	1					3.53493
N6XMH4	Bifunctional malic enzyme oxidoreductase/phosphotransacetylase OS=Thauera aminoaromatica S2 GN=C665_17084 PE=3 SV=1 - [N6XMH4_9RHOO]	-0.0652818	0.768633	9.95	1	5	5	39	1.75214e+08	2.89931e+08	9.29874e+07	1.20998e+08	4.42964e+08	3.37285e+08	224320714	2.57597e+08	2.85933e+08	8.58762e+07	3.14573e+08	3.73388e+08	15.9747	6.28	3	3	18.1623	7.46	3	3	15.5401	6.28	3	3	7.61063	3.66	2	2	27.8664	7.46	3	5	29.193	8.77	4	6	16.2912	6.28	3	3	21.0434
N6Z928	Methylmalonyl-CoA mutase, large subunit OS=Thauera aminoaromatica S2 GN=C665_01395 PE=4 SV=1 - [N6Z928_9RHOO]	0.0650966	0.77094	10.2	1	1	6	20	8.79197e+07	2.87861e+08	1.06948e+08	0	1.64474e+08	2.86108e+08	3.23679e+08	1.0879e+08	4.22391e+08	5.44253e+08	2.51087e+08	2.22833e+08	4.77376	3.03	2	2	2.61181	0.92	1	1	2.62739	0.92	1	1					5.05311	3.03	2	2	7.45581	4.5	3	3	2.73208	0.92	1	1	9.79692
N6Y3M9	Uncharacterized protein OS=Thauera aminoaromatica S2 GN=C665_00917 PE=4 SV=1 - [N6Y3M9_9RHOO]	-0.0243094	0.771578	20.13	1	4	4	58	1.84997e+08	1.61473e+08	9.32981e+07	1.70403e+08	2.02607e+08	2.24056e+08	2.5901e+08	2.20767e+08	2.71943e+08	2.4038e+08	1.81699e+08	2.56342e+08	15.2675	20.13	4	5	13.2067	20.13	4	4	14.8904	20.13	4	5	9.23084	19.46	3	3	14.7976	20.13	4	5	18.1841	20.13	4	6	14.7601	20.13	4	5	15.2024
N6ZA34	ABC transporter ATP-binding protein OS=Thauera aminoaromatica S2 GN=C665_00550 PE=4 SV=1 - [N6ZA34_9RHOO]	0.0449182	0.771578	19.41	1	3	6	31	123464170	129723037	4.28274e+07	152783418	1.14148e+08	1.85714e+08	1.8623e+08	104934056	188692872	1.84212e+08	9.58422e+07	2.32487e+08	12.234	9.43	4	4	6.46459	7.21	2	2	6.86405	3.88	2	2	4.058	2.22	1	1	6.83339	3.88	2	2	10.4951	5.73	3	3	14.9795	14.42	5	5	3.97007
N6X6A9	Transaldolase OS=Thauera aminoaromatica S2 GN=C665_18797 PE=3 SV=1 - [N6X6A9_9RHOO]	0.0589151	0.771578	5.25	1	1	2	20	3.22588e+07	68767262	5.33199e+07	0	6.46711e+07	1.44e+08	9.93292e+07	5.95611e+07	8.67867e+07	112032337	42836362	1.06668e+08	4.26082	2.01	1	1	8.18827	2.01	1	2	4.44428	2.01	1	1					9.47125	2.01	1	2	10.1385	5.25	2	3	10.2314	5.25	2	3	4.13197
N6XYD0	Nicotinate-nucleotide pyrophosphorylase OS=Thauera aminoaromatica S2 GN=C665_06489 PE=3 SV=1 - [N6XYD0_9RHOO]	0.048289	0.77202	30.25	1	5	6	37	3.17823e+07	6.8355e+07	2.58582e+07	6.51109e+07	4.95149e+07	6.92398e+07	6.76785e+07	4.83247e+07	9.09603e+07	1.17242e+08	3.63722e+07	9.03561e+07	7.18625	8.19	2	2	6.90247	8.19	2	2	9.44805	8.19	2	3	11.1644	14.23	3	3	12.9522	11.03	3	4	15.9654	13.52	4	5	6.942	8.19	2	2	7.52112
N6Z6E1	DNA polymerase I OS=Thauera aminoaromatica S2 GN=C665_03981 PE=3 SV=1 - [N6Z6E1_9RHOO]	-0.0905514	0.77202	20.23	1	3	11	96	3.60168e+08	1.18275e+08	3.09558e+08	8.49985e+07	4.26118e+08	4.94616e+08	2.58007e+08	3.31221e+08	3.02947e+08	4.08329e+08	5.26685e+08	1.15787e+08	15.6644	8.52	4	8	16.1503	8.95	4	8	15.4072	6.71	4	7	15.6156	8.09	3	7	26.8872	13.21	6	11	17.8131	11.4	5	8	13.964	7.56	3	7	16.3681
N6Z5I5	Aspartyl/glutamyl-tRNA(Asn/Gln) amidotransferase subunit B OS=Thauera aminoaromatica S2 GN=gatB PE=3 SV=1 - [N6Z5I5_9RHOO]	0.0251454	0.785195	29.01	1	11	11	100	1.16186e+08	146333517	1.10798e+08	1.07875e+08	1.60392e+08	2.30396e+08	1.60901e+08	1.27912e+08	1.68315e+08	2.22433e+08	1.5245e+08	2.32934e+08	33.4299	22.43	8	8	29.4171	18.72	7	7	32.6868	23.05	8	8	27.6888	17.7	7	7	39.0089	25.31	10	10	30.1041	19.34	7	7	37.3309	24.49	9	9	38.3925
N6YSS5	Phosphoribosylamine--glycine ligase OS=Thauera aminoaromatica S2 GN=purD PE=3 SV=1 - [N6YSS5_9RHOO]	0.0567616	0.799892	33.33	1	9	12	81	1.30292e+08	1.28925e+08	7.82705e+07	4.60568e+07	2.03345e+08	2.72644e+08	1.37401e+08	1.09272e+08	1.25709e+08	2.68019e+08	1.60135e+08	2.33343e+08	20.5441	17.61	5	6	18.8176	10.8	5	6	16.741	15.02	4	5	25.8317	16.2	6	7	33.1996	18.08	8	9	23.6857	13.62	5	6	18.8588	10.8	4	5	24.3017
N6XR83	Methylmalonyl-CoA mutase OS=Thauera aminoaromatica S2 GN=C665_13736 PE=4 SV=1 - [N6XR83_9RHOO]	0.055987	0.801027	23.86	1	13	15	72	4.65878e+07	1.20682e+08	4.94969e+07	4.51446e+07	2.44221e+08	5.88357e+07	6.7197e+07	9.6664e+07	9.35609e+07	1.67004e+08	2.04985e+08	1.05607e+08	25.3755	14.42	7	8	55.5542	18.72	12	14	18.313	10.96	5	6	8.47411	7.21	3	3	12.4201	10.12	4	4	12.4079	7.91	3	4	21.227	8.32	5	6	40.052
N6YF31	Carbonic anhydrase OS=Thauera aminoaromatica S2 GN=C665_18172 PE=3 SV=1 - [N6YF31_9RHOO]	0.0263906	0.801027	22.33	1	2	3	22	163870859	1.46005e+08	6.44237e+07	0	2.84428e+08	1.65926e+08	1.73365e+08	1.75239e+08	223411892	2.21455e+08	2.05015e+08	1.88146e+08	10.8967	12.56	2	2	6.34797	8.37	1	1	10.0842	12.56	2	2					6.59663	8.37	1	1	9.89509	12.56	2	2	10.5119	12.56	2	2	12.2973
N6YZ16	Propionyl-CoA synthetase OS=Thauera aminoaromatica S2 GN=prpE PE=4 SV=1 - [N6YZ16_9RHOO]	-0.0632164	0.801027	22.06	1	8	13	99	5.99625e+07	2.26892e+08	6.51328e+07	2.1589e+08	4.35659e+07	1.00036e+08	1.51296e+08	7.02482e+07	2.02244e+08	1.93733e+08	1.73764e+08	5.18903e+07	36.0061	13.97	7	11	41.4359	14.92	7	12	22.3826	10.16	5	8	15.7511	10.32	4	6	13.7034	5.24	2	4	17.2556	11.9	4	6	38.4856	16.35	8	12	41.6523
N6YTB8	Inositol monophosphatase OS=Thauera aminoaromatica S2 GN=C665_10549 PE=4 SV=1 - [N6YTB8_9RHOO]	-0.0204002	0.801027	20.68	1	5	5	38	9.7844e+07	1.22278e+08	7.2909e+07	125806392	1.28202e+08	8.79567e+07	109833344	1.21293e+08	1.1709e+08	1.44513e+08	1.34305e+08	1.18976e+08	10.6746	12.03	3	3	13.9132	15.79	4	4	8.33827	9.02	2	2	8.40174	9.02	2	2	16.4781	20.68	5	5	10.6445	13.91	3	3	8.37471	9.02	2	2	16.2126
N6Z2W9	Beta-lactamase OS=Thauera aminoaromatica S2 GN=C665_00015 PE=4 SV=1 - [N6Z2W9_9RHOO]	0.0263106	0.805652	17.37	1	3	3	20	82990930	1.08295e+08	5.27636e+07	1.27122e+08	1.32834e+08	1.28768e+08	1.74133e+08	0	171383086	1.47721e+08	1.83286e+08	1.24536e+08	3.31074	5.63	1	1	2.85331	5.63	1	1	3.06689	5.63	1	1	9.17299	16.9	2	2	12.9916	17.37	3	3	7.72312	6.1	2	2	3.3418	5.63	1	1
N6YYW3	Class V aminotransferase OS=Thauera aminoaromatica S2 GN=C665_11116 PE=3 SV=1 - [N6YYW3_9RHOO]	-0.0573918	0.810653	23.73	1	3	5	48	1.9737e+08	4.86199e+08	8.14572e+07	2.31108e+08	2.68179e+08	2.78563e+08	6.08989e+08	3.48567e+08	5.83901e+08	5.07399e+08	2.35904e+08	5.36674e+08	17.2759	6.93	3	4	16.9712	6.93	3	4	10.4586	6.93	3	3	16.5446	6.93	3	4	16.7656	6.93	3	4	14.453	6.93	3	4	12.6958	6.4	2	3	16.3026
N6Y445	Uncharacterized protein OS=Thauera aminoaromatica S2 GN=C665_07755 PE=4 SV=1 - [N6Y445_9RHOO]	-0.0206858	0.811326	8.89	1	1	6	28	1.45686e+08	1.73864e+08	9.28986e+07	1.44944e+08	263701436	1.38614e+08	1.41685e+08	165737206	1.36074e+08	1.80385e+08	2.12851e+08	1.33517e+08	5.71116	3.69	2	2	8.71494	5.09	3	3	6.15323	3.69	2	2	7.25702	3.69	2	2	6.91582	4.07	2	2	8.47544	4.39	3	3	3.502	1.79	1	1	3.08715
N6WZI2	Cysteinyl-tRNA ligase (Fragment) OS=Thauera aminoaromatica S2 GN=cysS PE=3 SV=1 - [N6WZI2_9RHOO]	0.0354576	0.815237	21.44	1	5	7	87	8.04221e+07	1.39116e+08	4.4897e+07	5.01262e+07	143216683	1.3529e+08	8.70562e+07	9.09373e+07	1.05177e+08	1.56393e+08	1.1765e+08	1.5972e+08	34.969	9.9	3	7	37.3563	14.43	4	8	32.9216	9.9	3	7	32.2097	12.78	3	6	38.8281	16.91	5	8	38.9107	12.16	4	8	35.906	9.9	3	7	36.6746
B8F0F8	Heavy metal translocating P-type ATPase OS=Thauera sp. (strain MZ1T) GN=Tmz1t_2103 PE=3 SV=1 - [B8F0F8_THASP]	-0.0212939	0.815237	19.75	1	3	6	41	8.18986e+07	1.09171e+08	8.79286e+07	9.42052e+07	1.31381e+08	1.6336e+08	1.32288e+08	1.29223e+08	1.61021e+08	0	136554345	0	15.4063	10.25	3	6	10.3572	10.25	3	4	12.438	9.88	2	5	5.66047	6.25	2	2	14.5485	10.25	3	7	9.81625	6	1	4	12.6815	7.38	2	5	10.0176
N6YMB2	O-succinylhomoserine sulfhydrylase OS=Thauera aminoaromatica S2 GN=C665_16078 PE=3 SV=1 - [N6YMB2_9RHOO]	-0.0692858	0.823629	18.27	1	1	5	18	0	5.0252e+07	1.06296e+08	6.70721e+07	1.85832e+08	53873144	4.35958e+07	0	6.18098e+07	6.71855e+07	2.77291e+07	1.5454e+08					2.0954	1.78	1	1	4.95029	6.6	2	2	4.66605	7.11	2	2	5.20671	6.6	2	2	2.18324	1.78	1	1	4.753	8.12	2	2
N6Y9V3	Glutamate synthase (Ferredoxin) OS=Thauera aminoaromatica S2 GN=C665_02667 PE=4 SV=1 - [N6Y9V3_9RHOO]	0.0513286	0.823629	17.56	1	11	18	103	4.60441e+07	1.39244e+08	3.74966e+07	1.19275e+08	1.01692e+08	3.87333e+07	8.05685e+07	1.34755e+08	6.98909e+07	1.03903e+08	1.7139e+08	8.55929e+07	24.9793	2.44	3	7	40.5616	7.95	9	13	26.7324	4.04	5	8	31.981	7.18	6	9	23.5366	5.19	6	8	16.1746	4.04	4	5	25.4116	5.13	5	7	47.4798
N6Z0W6	Protein translocase subunit SecA OS=Thauera aminoaromatica S2 GN=secA PE=3 SV=1 - [N6Z0W6_9RHOO]	-0.0491094	0.833182	12.76	1	2	6	36	2.84985e+08	1.50195e+08	1.5204e+08	8.46292e+07	3.22055e+08	3.31389e+08	3.13037e+08	2.89743e+07	2.39008e+08	1.86586e+08	3.03882e+08	5.01158e+08	14.0943	9.57	4	5	10.2529	6.38	4	4	5.28865	4.84	2	2	8.33664	7.15	3	3	13.6956	11.99	5	5	7.83171	5.61	3	3	7.29847	5.61	3	3	5.67239
N6Y0N1	Aspartate carbamoyltransferase OS=Thauera aminoaromatica S2 GN=pyrB PE=3 SV=1 - [N6Y0N1_9RHOO]	0.0217954	0.833254	48.9	1	9	10	84	1.03165e+08	1.22128e+08	7.55215e+07	1.92718e+08	1.16957e+08	1.11162e+08	1.34816e+08	1.16394e+08	1.66973e+08	1.52172e+08	1.26762e+08	1.91912e+08	21.0509	15.67	4	5	24.6843	31.97	6	7	18.9886	14.42	4	5	25.9333	24.45	4	8	28.8266	30.41	5	9	19.5664	14.42	4	5	19.3039	23.51	4	6	16.4557
N6Z2R0	Smr protein/MutS2 OS=Thauera aminoaromatica S2 GN=C665_07598 PE=4 SV=1 - [N6Z2R0_9RHOO]	-0.064338	0.841239	17.93	1	1	4	18	82298985	5.2765e+08	5.48748e+07	6.34089e+07	1.18731e+08	1.20716e+08	61586800	82539398	5.78438e+07	9.2955e+07	1.11408e+08	1.47089e+08	2.85505	8.97	1	1	5.40347	13.32	2	2	5.326	10.87	2	2	4.86034	11.68	2	2	3.25907	8.97	1	1	4.97692	10.87	2	2	2.68435	8.97	1	1	3.39977
N6YUP6	Transposase IS204/IS1001/IS1096/IS1165 family protein OS=Thauera aminoaromatica S2 GN=C665_04061 PE=4 SV=1 - [N6YUP6_9RHOO]	0.0248488	0.845285	20.45	2	3	5	50	2.37734e+08	1.64766e+08	1.1447e+08	2.69323e+08	3.56346e+08	161505986	2.04159e+08	1.3892e+08	2.38868e+08	3.10631e+08	296797401	2.0911e+08	18.9063	7.5	2	3	26.3617	11.36	3	4	16.7666	7.5	2	3	34.8898	16.14	4	6	35.5132	15.68	4	6	30.207	11.36	3	5	17.8763	7.5	2	3	26.0959
N6YTP2	Transglutaminase OS=Thauera aminoaromatica S2 GN=C665_09337 PE=4 SV=1 - [N6YTP2_9RHOO]	-0.0365018	0.861012	13.27	1	3	3	55	2.15752e+08	4.28275e+08	2.15407e+08	1.61391e+08	3.40045e+08	6.00791e+08	5.16286e+08	2.6471e+08	6.51248e+08	6.00779e+08	3.43234e+08	6.33396e+08	13.8295	10.18	2	4	13.6219	10.18	2	4	12.7087	10.18	2	4	12.655	13.27	3	4	18.3732	13.27	3	6	19.919	10.18	2	6	13.3676	10.18	2	4	12.964
N6XH98	Histidine kinase OS=Thauera aminoaromatica S2 GN=C665_18517 PE=4 SV=1 - [N6XH98_9RHOO]	0.0910794	0.865732	16.45	1	1	6	36	9.48317e+08	1.63729e+08	1550718208	1.44513e+09	2.45366e+08	1.10617e+09	6.78374e+08	267645924	2.69747e+08	1.38636e+08	1.36741e+09	1.19523e+09	10.3187	10.97	4	4	2.51069	2.89	1	1	3.3059	3.61	1	1	17.3242	11.69	4	6	7.26891	7.36	3	3	10.8621	11.26	4	4	7.90236	8.37	3	3	2.42848
N6Y3T6	Acetoacetyl-CoA reductase OS=Thauera aminoaromatica S2 GN=C665_01142 PE=3 SV=1 - [N6Y3T6_9RHOO]	-0.034377	0.870684	53.66	1	9	11	126	723668016	6.54758e+08	3.06353e+08	5.19839e+08	5.91712e+08	4.39567e+08	5.56658e+08	5.08045e+08	8.78538e+08	1.78776e+09	6.22496e+08	5.41358e+08	30.8278	27.24	6	11	25.7881	27.24	6	10	31.7561	27.24	6	11	27.4006	30.49	7	9	31.2833	33.74	7	11	31.1306	27.24	6	11	26.6151	23.17	5	10	25.6414
N6YAQ0	ABC transporter ATP-binding protein OS=Thauera aminoaromatica S2 GN=C665_01968 PE=3 SV=1 - [N6YAQ0_9RHOO]	0.0794092	0.871505	51.62	1	14	19	100	7.27916e+07	1.24647e+08	1.95365e+08	5.52147e+07	1.17793e+08	2.48586e+08	1.81285e+08	2.93216e+08	16145462	9.41113e+07	3.53074e+08	8.17615e+07	38.0982	25.09	10	10	38.6015	24.19	9	10	20.5176	16.25	6	7	16.2328	11.73	4	4	65.1812	37.91	13	15	26.6097	17.33	6	8	18.1539	19.68	5	5	44.9107
N6Z8V7	Ornithine carbamoyltransferase OS=Thauera aminoaromatica S2 GN=C665_01913 PE=3 SV=1 - [N6Z8V7_9RHOO]	-0.0305126	0.871505	23.7	1	9	10	90	1.55065e+08	3.13909e+08	1.10926e+08	1.5033e+08	2.54529e+08	3.47997e+08	3.56038e+08	2.32189e+08	3.98933e+08	3.67836e+08	1.77631e+08	4.54897e+08	21.8083	17.53	7	9	20.2871	17.53	7	7	17.6071	14.29	6	6	12.9085	10.71	4	4	34.5998	23.38	9	12	27.7624	19.81	7	9	21.5139	17.53	7	8	17.0655
N6YTT6	GreA/GreB family elongation factor OS=Thauera aminoaromatica S2 GN=C665_09917 PE=4 SV=1 - [N6YTT6_9RHOO]	0.0490362	0.871707	51.85	1	5	6	27	2.67148e+08	5.54457e+07	9.39697e+07	2.04766e+08	1.51583e+08	86921099	1.89252e+08	357635314	6.45391e+07	1.68422e+08	1.89883e+08	1.51322e+08	5.50481	18.52	2	2	5.67451	18.52	2	2	3.20015	8.15	1	1	6.11159	15.56	2	2	6.38563	15.56	2	2	9.92132	25.19	3	3	7.75532	23.7	2	3	7.75022
N6Y4B6	NADH-quinone oxidoreductase subunit D OS=Thauera aminoaromatica S2 GN=nuoD PE=3 SV=1 - [N6Y4B6_9RHOO]	-0.0498458	0.882172	21.1	1	2	6	26	1.37839e+08	2.78559e+07	3.57914e+07	5.2393e+07	8.32637e+07	6.20594e+07	2.81445e+07	1.31476e+07	5.05364e+07	7.26681e+07	1.80722e+07	7.42879e+07	7.02255	7.91	2	2	4.95118	2.88	1	1	6.71391	8.87	2	2	10.0633	7.91	2	3	13.2458	13.43	3	3	8.12063	2.88	1	2	4.4705	2.88	1	1	6.50209
N6YQ99	Lysine decarboxylase OS=Thauera aminoaromatica S2 GN=C665_12694 PE=4 SV=1 - [N6YQ99_9RHOO]	0.0348598	0.88773	21.29	1	6	9	44	8.77904e+07	7.79643e+07	3.43869e+07	7.70921e+07	1.79e+08	4.28875e+07	53308688	6.9518e+07	6.07046e+07	5.9809e+07	2.08339e+08	7.95598e+07	22.7977	14.06	5	5	34.0776	16.6	6	7	22.9937	8.3	4	5	19.1096	13.12	4	4	7.93823	7.1	2	2	7.31274	5.62	2	2	17.3714	8.97	4	4	22.1427
N6Z4M6	RNA polymerase sigma factor OS=Thauera aminoaromatica S2 GN=C665_05703 PE=3 SV=1 - [N6Z4M6_9RHOO]	-0.0130914	0.88773	17.12	1	6	9	41	4.34229e+07	46575824	3.78433e+07	3.32862e+07	1.18544e+08	5.67208e+07	4.39053e+07	4.30858e+07	5.50649e+07	6.38477e+07	5.75674e+07	6.60678e+07	11.8635	8.26	3	4	4.84829	2.1	2	2	7.44084	4.95	2	3	10.7786	8.26	3	4	21.3444	15.47	8	8	2.43916	1.05	1	1	9.97674	4.95	3	4	10.1804
N6XZ76	3-deoxy-manno-octulosonate cytidylyltransferase OS=Thauera aminoaromatica S2 GN=kdsB PE=3 SV=1 - [N6XZ76_9RHOO]	-0.0347583	0.88773	5.75	1	2	2	11	2.24195e+07	6.63752e+07	0	27599582	41454432	66302496	4.39479e+07	0	6.95654e+07	7.07222e+07	2.52767e+07	74932287	2.62058	3.07	1	1	2.20541	3.07	1	1					2.86377	3.07	1	1	2.61867	3.07	1	1	2.31745	3.07	1	1	4.6267	5.75	2	2
N6YZM7	Plasmid encoded RepA protein OS=Thauera aminoaromatica S2 GN=C665_04421 PE=4 SV=1 - [N6YZM7_9RHOO]	0.0408804	0.896846	35.56	1	4	4	513	8.29987e+08	1.13999e+09	1.84758e+09	3.14472e+09	2.93475e+09	2.81088e+09	7.92765e+08	4.7251e+09	9.43005e+08	9.35847e+08	8.34316e+08	8.73365e+08	306.603	17.78	3	49	299.238	17.78	3	48	251.066	17.78	3	41	149.704	17.78	3	25	238.466	17.78	3	40	209.386	17.78	3	38	300.539	17.78	3	47	318.942
N6YZU5	7-carboxy-7-deazaguanine synthase OS=Thauera aminoaromatica S2 GN=queE PE=3 SV=1 - [N6YZU5_9RHOO]	-0.14013	0.896846	34.08	1	2	4	16	3.4035e+07	0	0	0	2.02725e+08	3.29336e+08	6.45756e+08	0	5.55077e+08	6.07114e+08	6.08317e+08	1.15079e+07	5.05897	15.25	2	2													6.86061	18.83	2	2	2.61155	13	1	1	2.25304	13	1	1
N6XP85	Amidophosphoribosyltransferase OS=Thauera aminoaromatica S2 GN=C665_16073 PE=3 SV=1 - [N6XP85_9RHOO]	-0.0248372	0.896846	25.44	1	11	12	109	1.44662e+08	2.5283e+08	9.74201e+07	9.24128e+07	2.07162e+08	2.95482e+08	2.44215e+08	2.10675e+08	2.99811e+08	348589680	1.74117e+08	3.40695e+08	32.9599	17.81	8	9	38.6788	19.77	10	11	27.644	16.24	7	8	8.52082	5.28	2	2	31.6994	16.24	7	9	43.2902	18.59	9	12	34.3639	18.2	9	10	32.952
N6XZ90	Thymidylate synthase OS=Thauera aminoaromatica S2 GN=thyA PE=3 SV=1 - [N6XZ90_9RHOO]	0.027587	0.896846	15.91	1	3	3	20	3.55619e+07	4.43429e+07	3.58068e+07	83755648	7.21135e+07	2.80826e+07	6.64212e+07	6.61868e+07	5.6105e+07	5.32977e+07	1.0238e+08	6.48876e+07	7.17254	10.61	2	2	4.12595	6.44	1	1	2.85826	5.3	1	1	4.42865	5.3	1	1	11.9864	15.91	3	3	4.81224	6.44	1	1	3.0796	4.17	1	1	12.1537
N6Z2G1	Chorismate synthase OS=Thauera aminoaromatica S2 GN=aroC PE=3 SV=1 - [N6Z2G1_9RHOO]	0.0360374	0.896846	11.7	1	2	3	12	2.51561e+07	0	2.86543e+07	5.72351e+07	0	1.96614e+07	25750546	0	31509569	8.62366e+07	29385694	2.85517e+07	4.99917	5.05	1	1					6.93595	7.18	2	2	7.51308	9.57	2	2					4.82929	5.05	1	1	4.629	5.05	1	1
N6YZT5	Signal transduction protein OS=Thauera aminoaromatica S2 GN=C665_03901 PE=4 SV=1 - [N6YZT5_9RHOO]	0.0110066	0.899563	13.51	1	2	2	31	258970118	3.60549e+08	1.5191e+08	3.04123e+08	2.92023e+08	2.77287e+08	2.71128e+08	3.47899e+08	332604007	0	3.47526e+08	4.09192e+08	9.63519	13.51	2	3	9.41908	13.51	2	3	9.07856	13.51	2	3	6.08967	13.51	2	2	6.24351	13.51	2	2	8.44943	13.51	2	3	9.64129	13.51	2	3	9.32908
N6YSR9	Porphobilinogen deaminase OS=Thauera aminoaromatica S2 GN=hemC PE=3 SV=1 - [N6YSR9_9RHOO]	-0.0149034	0.904363	41.94	1	7	10	130	3.57434e+08	3.36655e+08	3.10778e+08	3.05779e+08	3.69229e+08	4.38703e+08	258925801	3.88366e+08	3.88861e+08	5.65456e+08	2.9898e+08	4.02887e+08	46.3594	26.13	6	12	37.9144	22.9	5	10	39.7614	22.58	5	10	45.2222	26.13	6	11	52.404	36.13	7	14	44.1537	26.13	6	11	39.9959	26.13	6	10	36.6296
N6Y181	Permease OS=Thauera aminoaromatica S2 GN=C665_10716 PE=4 SV=1 - [N6Y181_9RHOO]	0.024091	0.907471	12.68	1	1	2	18	169586397	2.23559e+08	217139997	3.1821e+08	3.39052e+08	293993752	2.50008e+08	342467898	2.23069e+08	3.13954e+08	1.19517e+08	497211771	2.54308	7.16	1	1	2.95812	7.16	1	1	2.86737	7.16	1	1	6.5803	12.68	2	2	7.01723	12.68	2	2	5.88281	12.68	2	2	0	7.16	1	1	5.60415
N6YU69	CTP synthase OS=Thauera aminoaromatica S2 GN=pyrG PE=3 SV=1 - [N6YU69_9RHOO]	-0.0196274	0.914326	15.27	1	6	6	35	1.16399e+08	1.32724e+08	5.72137e+07	1.20652e+08	9.60107e+07	6.67905e+07	6.837e+07	8.92745e+07	1.09315e+08	1.41888e+08	8.07503e+07	1.64432e+08	18.0387	11.64	4	4	21.6201	14	5	5	9.7266	5.45	3	3	7.57976	4.18	2	2	18.0118	11.64	4	4	4.52306	2.55	1	1	8.41014	4.55	2	2	17.9279
N6YW66	Crp/Fnr family transcriptional regulator OS=Thauera aminoaromatica S2 GN=C665_06976 PE=4 SV=1 - [N6YW66_9RHOO]	-0.031594	0.914326	14.29	1	1	2	17	3.20664e+07	6.56759e+07	1.72922e+07	0	1.01781e+07	1.72449e+07	4.96816e+07	2.9421e+07	62662184	9.23853e+07	5.67963e+07	6.10628e+07	5.90833	14.29	2	2	5.50976	14.29	2	2	2.64322	3.69	1	1					2.66221	3.69	1	1	2.56719	3.69	1	1	5.85304	14.29	2	2	2.72227
N6Z0D3	Chaperone SurA OS=Thauera aminoaromatica S2 GN=surA PE=3 SV=1 - [N6Z0D3_9RHOO]	0.0216698	0.914326	7.08	1	2	3	18	7.65038e+07	2.13823e+08	8.24131e+07	0	1.41017e+08	1.60237e+08	1.60429e+08	1.57531e+08	1.70956e+08	2.44722e+08	9.50109e+07	2.4827e+08	3.27842	2.05	1	1	3.34925	2.05	1	1	5.35371	3.65	2	2					5.3666	3.65	2	2	5.45162	3.65	2	2	3.23566	2.05	1	1	5.40147
N6XYU5	Molybdenum cofactor biosynthesis protein MogA OS=Thauera aminoaromatica S2 GN=mogA PE=4 SV=1 - [N6XYU5_9RHOO]	0.0202254	0.91497	32.14	1	4	5	40	1.42516e+08	204455980	1.24924e+08	2.3732e+08	4.38874e+08	2.25679e+08	4.1946e+08	1.87468e+08	4.53317e+08	4.38077e+08	4.47363e+08	2.39779e+08	9.31645	16.84	3	3	5.91009	11.22	2	2	9.82521	16.84	3	3	7.02991	12.24	2	2	14.2512	32.14	5	5	12.3525	21.94	4	4	12.4143	27.04	4	4	6.84001
N6YI60	Alanine--tRNA ligase OS=Thauera aminoaromatica S2 GN=alaS PE=3 SV=1 - [N6YI60_9RHOO]	0.0223042	0.92298	30.58	1	16	20	180	6.44115e+07	201682762	5.31666e+07	7.06922e+07	1.37377e+08	2.06531e+08	1.76678e+08	9.47579e+07	2.58063e+08	2.28045e+08	1.41503e+08	2.48929e+08	59.3276	14.89	11	15	70.799	26	16	19	42.1302	12.71	9	11	44.1879	9.51	7	10	71.62	16.38	12	16	75.8041	14.43	12	19	46.1583	15.92	10	12	56.2006
N6YXY6	Probable thiol peroxidase OS=Thauera aminoaromatica S2 GN=tpx PE=3 SV=1 - [N6YXY6_9RHOO]	0.0145868	0.92298	19.28	1	3	3	28	1.34559e+08	1.39985e+08	6.30347e+07	1.75032e+08	1.77823e+08	8.78595e+07	136774157	1.76643e+08	1.36379e+08	1.85434e+08	2.01659e+08	1.31239e+08	6.51578	18.67	2	2	6.43889	18.67	2	2	6.32831	18.67	2	2	11.7836	19.28	3	3	11.7761	19.28	3	3	6.68625	18.67	2	2	3.18692	10.84	1	1	10.6908
N6XS45	Aminomethyltransferase OS=Thauera aminoaromatica S2 GN=gcvT PE=3 SV=1 - [N6XS45_9RHOO]	-0.0234956	0.92298	17.63	1	3	5	43	1.07534e+08	4.65139e+08	1.25972e+08	3.06813e+08	2.3119e+08	1.60954e+08	175626591	2.24228e+08	1.47391e+08	1.35761e+08	2.85388e+08	1.87377e+08	23.107	9.09	3	4	25.3545	13.77	4	5	14.1401	8.82	2	3	15.7106	6.61	1	2	18.288	8.82	2	3	11.5122	8.82	2	2	21.5196	8.82	2	4	33.3241
N6XVV4	Ribulose-phosphate 3-epimerase OS=Thauera aminoaromatica S2 GN=C665_16447 PE=3 SV=1 - [N6XVV4_9RHOO]	0.03438	0.92298	8.23	1	2	2	12	1.20922e+08	8.45643e+07	7.13963e+07	19757671	227580944	190314235	1.19653e+08	1.12132e+08	1.00257e+08	213683411	2.42554e+08	1.92328e+08	3.52155	5.19	1	1	3.23786	5.19	1	1	3.50153	5.19	1	1	2.07021	3.03	1	1	3.3713	5.19	1	1	3.47891	5.19	1	1	3.19706	5.19	1	1	3.2495
N6XQM0	Aldehyde dehydrogenase (Fragment) OS=Thauera aminoaromatica S2 GN=C665_14529 PE=3 SV=1 - [N6XQM0_9RHOO]	-0.0379878	0.926339	13.66	1	3	4	40	6.39239e+07	2.448e+08	1.19955e+08	1.53183e+08	1.12389e+08	1.39239e+08	1.37014e+08	2.22848e+07	5.20552e+07	1.841e+08	2.33682e+07	2.71429e+08	10.2867	8.33	2	3	2.74473	3.47	1	1	16.0584	8.33	2	4	15.8275	8.33	2	4	15.4317	8.33	2	4	10.8074	8.33	2	3	16.7697	8.33	2	4	8.47875
N6XHG8	Phospho-2-dehydro-3-deoxyheptonate aldolase OS=Thauera aminoaromatica S2 GN=C665_18067 PE=3 SV=1 - [N6XHG8_9RHOO]	0.0165252	0.931745	24.44	1	6	9	67	1.04992e+08	2.7401e+08	5.73855e+07	1.50096e+08	1.14827e+08	1.90984e+08	1.832e+08	1.96691e+08	2.30665e+08	3.06732e+08	1.151e+08	2.40202e+08	15.048	13.61	5	5	21.2561	19.17	7	7	16.1339	11.67	4	5	11.425	10	3	3	17.4001	15	5	5	16.711	15.28	5	5	16.4757	11.39	4	5	21.4398
N6Z956	50S ribosomal protein L7/L12 OS=Thauera aminoaromatica S2 GN=rplL PE=3 SV=1 - [N6Z956_9RHOO]	-0.0399658	0.939222	60.48	1	1	4	10	33258719	6.6248e+07	3.7741e+07	225304953	0	36467011	0	0	4.42586e+07	40465407	8.71683e+06	1.18897e+08	3.19679	24.19	1	1	5.42064	34.68	2	2	2.71895	24.19	1	1	3.66876	20.16	1	1					3.32122	24.19	1	1
N6Z095	UDP-N-acetylglucosamine 1-carboxyvinyltransferase OS=Thauera aminoaromatica S2 GN=murA PE=3 SV=1 - [N6Z095_9RHOO]	0.016146	0.939222	30.05	1	3	7	52	2.07949e+08	1.30532e+08	3.4248e+07	1.40516e+08	1.09248e+08	1.06653e+08	9.07303e+07	6.30063e+07	1.07262e+08	1.50812e+08	1.20335e+08	1.15406e+08	12.9841	21.63	4	4	10.6808	13.94	3	3	8.30579	9.38	2	2	19.7364	13.94	3	5	17.5903	16.59	4	5	19.7356	11.3	3	5	13.0057	22.36	4	4	8.81856
N6Z8C0	Bifunctional protein GlmU OS=Thauera aminoaromatica S2 GN=glmU PE=3 SV=1 - [N6Z8C0_9RHOO]	-0.0250422	0.939222	11.7	1	1	2	14	30831216	78195434	2.72173e+07	3.23606e+07	3.82066e+07	8.32917e+07	68342448	41566964	1.99315e+08	2.18982e+08	37031984	8.82979e+07	3.36355	2.65	1	1	3.55996	2.65	1	1	3.45608	2.65	1	1	3.29575	2.65	1	1	3.11721	2.65	1	1	3.3574	2.65	1	1	3.67797	2.65	1	1	3.57128
N6Z3Y2	Lon protease OS=Thauera aminoaromatica S2 GN=lon PE=3 SV=1 - [N6Z3Y2_9RHOO]	0.0076208	0.939222	10.04	1	3	4	41	7.0562e+07	8.33125e+07	7.30867e+07	7.48052e+07	99965940	1.39359e+08	9.76585e+07	8.18187e+07	8.50626e+07	1.27127e+08	8.20439e+07	1.03238e+08	13.1458	3.84	2	3	13.881	3.84	2	3	15.567	7.81	3	4	18.9164	6.07	3	4	14.231	3.84	2	3	12.3897	3.84	2	3	16.2915	7.81	3	4	11.5938
N6YVK3	Fmu (Sun) domain-containing protein OS=Thauera aminoaromatica S2 GN=C665_14594 PE=4 SV=1 - [N6YVK3_9RHOO]	-0.0101792	0.948262	18.79	1	3	5	27	2.10439e+08	1.27141e+08	1.2768e+08	1.48687e+08	2.82232e+08	2.3638e+08	1.15729e+08	1.88187e+08	1.52688e+08	157841573	2.16333e+08	128878143	6.21667	10.51	2	2	9.00435	12.75	3	3	6.07097	10.51	2	2	5.89692	10.51	2	2	5.92341	10.51	2	2	5.79908	10.51	2	2	8.89673	13.2	3	3	6.18687
N6XRY6	FeS assembly protein SufB OS=Thauera aminoaromatica S2 GN=C665_12919 PE=4 SV=1 - [N6XRY6_9RHOO]	0.039211	0.950818	12.15	1	1	3	22	1.32649e+07	1.57128e+07	1.19418e+07	1.12042e+08	3.92878e+07	1.89059e+07	2.29984e+07	1.0731e+07	1.93835e+08	1.6304e+08	5.87081e+06	2.47605e+07	7.21056	2.79	1	2	5.65963	2.79	1	1	5.93665	2.79	1	1	9.01394	8.57	2	2	9.28486	6.37	2	3	5.86816	2.79	1	1	5.38564	2.79	1	1	7.78797
N6YQ18	Cytochrome C class I (Fragment) OS=Thauera aminoaromatica S2 GN=C665_13356 PE=4 SV=1 - [N6YQ18_9RHOO]	-0.0304787	0.951255	51.22	1	1	3	10	8.94156e+07	300962429	9.71847e+07	0	40974335	1.38542e+08	1.67775e+08	1.97773e+08	0	72593454	6.21759e+08	0	4.78046	17.07	1	1	5.03624	17.07	1	1	7.7566	43.9	2	2					3.6231	17.07	1	1	4.65177	17.07	1	1	4.8241	17.07	1	1	4.63825
N6YYF1	ATP synthase subunit beta OS=Thauera aminoaromatica S2 GN=atpD PE=3 SV=1 - [N6YYF1_9RHOO]	-0.0103512	0.958029	70.6	1	15	21	123	1.63338e+08	4.20121e+08	1.08147e+08	2.94353e+08	3.08062e+08	3.20536e+08	3.68457e+08	201828166	1.92716e+08	168634857	3.22396e+08	2.62703e+08	42.9922	40.99	12	12	40.8971	40.56	11	12	42.1987	33.05	10	11	26.4963	30.04	8	8	32.3648	27.47	7	8	29.0758	27.04	8	8	38.4082	30.47	9	11	41.9151
N6Z2Y2	Single-stranded DNA-binding protein OS=Thauera aminoaromatica S2 GN=C665_01715 PE=4 SV=1 - [N6Z2Y2_9RHOO]	-0.0089132	0.960182	38.32	1	6	8	62	1.36237e+08	2.96442e+08	1.75414e+08	2.03057e+08	2.88272e+08	3.24308e+08	3.36507e+08	2.61535e+08	4.46831e+08	4.32758e+08	2.05112e+08	4.73781e+08	12.9428	18.56	4	4	14.19	28.14	5	5	15.5319	19.16	5	5	13.7845	19.16	3	4	22.0245	28.74	6	7	18.5337	23.95	6	6	14.5531	19.16	5	5	12.694
N6YWZ5	Coproporphyrinogen III oxidase OS=Thauera aminoaromatica S2 GN=C665_06981 PE=4 SV=1 - [N6YWZ5_9RHOO]	-0.0055686	0.960182	36.79	1	9	13	69	1.92486e+08	2.19429e+08	8.9184e+07	208223849	2.05132e+08	2.02918e+08	1.85211e+08	2.18375e+08	1.43999e+08	1.90463e+08	2.11971e+08	1.59126e+08	16.3489	18.6	6	6	19.0714	16.28	6	6	21.4693	17.97	7	7	8.28612	8.03	3	3	21.0431	21.14	7	7	16.6167	13.53	6	6	16.4039	16.07	6	6	25.0121
N6XS95	Branched-chain amino acid aminotransferase OS=Thauera aminoaromatica S2 GN=C665_17469 PE=3 SV=1 - [N6XS95_9RHOO]	0.0041914	0.96668	39.87	1	11	11	147	1.92671e+08	4.16334e+08	2.78406e+08	3.31093e+08	3.80082e+08	4.12553e+08	3.52845e+08	3.43975e+08	3.9022e+08	4.09159e+08	3.65272e+08	4.55374e+08	48.5567	37.25	8	11	46.6997	34.64	7	10	53.3364	31.37	7	12	39.347	26.8	6	8	75.1041	35.62	9	18	67.0712	35.62	8	13	46.2784	31.7	8	12	43.0392
N6YF25	Glutamine--tRNA ligase OS=Thauera aminoaromatica S2 GN=glnS PE=3 SV=1 - [N6YF25_9RHOO]	-0.00931	0.96668	21.38	1	8	11	95	2.60285e+08	1.42339e+08	6.39869e+07	1.40942e+08	3.4662e+08	1.7035e+08	1.42949e+08	2.49279e+08	1.68923e+08	1.33393e+08	1.249e+08	3.70361e+08	24.0113	16.38	7	10	21.8708	13.45	6	7	13.8532	8.1	5	5	13.5771	9.14	4	5	29.3804	19.14	8	10	25.3783	16.55	8	9	24.1276	15.17	7	8	23.4214
N6YPC4	Membrane ATPase/protein kinase OS=Thauera aminoaromatica S2 GN=C665_13741 PE=4 SV=1 - [N6YPC4_9RHOO]	0.010443	0.96668	9.8	1	1	3	10	4.74462e+07	1.00355e+08	22146738	0	0	0	61679404	2.72252e+07	0	7.19041e+07	4.88517e+07	93307813	2.09081	3.46	1	1	4.54625	7.78	2	2	2.07728	2.02	1	1													2.38516	3.46	1	1	2.09604
N6YNC7	Phosphoserine phosphatase OS=Thauera aminoaromatica S2 GN=thrH PE=4 SV=1 - [N6YNC7_9RHOO]	0.0106472	0.967267	22.77	1	5	6	32	1.00706e+08	271538301	2.22396e+07	1.35529e+08	1.15948e+08	1.88824e+08	1.76811e+08	8.80083e+07	1.72227e+08	1.47921e+08	1.24038e+08	1.28442e+08	4.64307	17.82	2	2	2.62339	3.47	1	1	2.2547	3.47	1	1	5.32796	18.81	2	2	5.56608	7.43	2	2	10.7838	8.42	4	4	5.2001	6.93	2	2	7.48728
N6Z4D8	Response regulator receiver protein OS=Thauera aminoaromatica S2 GN=C665_06124 PE=4 SV=1 - [N6Z4D8_9RHOO]	0.0066414	0.967267	13.58	1	1	3	11	5.6033e+07	1.021e+08	4.24317e+07	0	8.308e+07	1.52525e+08	1.28237e+08	0	142598252	0	8.53972e+07	101968485	2.16428	2.09	1	1	2.15108	2.09	1	1	2.22869	2.09	1	1					2.2547	4.7	1	1	4.50814	6.79	2	2	2.1249	2.09	1	1
N6YZ29	Glutamate 5-kinase OS=Thauera aminoaromatica S2 GN=proB PE=3 SV=1 - [N6YZ29_9RHOO]	0.0112916	0.968484	18.33	1	2	4	19	2.04865e+07	1.93787e+07	62635412	4.55257e+07	2.37494e+07	3.1617e+07	6.13082e+07	2.41146e+07	1.6967e+07	4.73898e+07	3.36274e+07	3.69959e+07	10.7446	12.94	2	2	5.1618	7.28	1	1	2.41483	5.39	1	1	11.1942	12.94	2	2	5.07809	7.28	1	1	12.167	12.94	2	2	4.5473	5.39	2	2	7.21734
N6Y977	Oligopeptidase A OS=Thauera aminoaromatica S2 GN=C665_03067 PE=3 SV=1 - [N6Y977_9RHOO]	0.0047796	0.968807	20.62	1	7	10	58	4.3613e+07	1.42314e+08	6.34977e+07	1.04455e+08	8.27864e+07	1.0309e+08	8.80618e+07	9.39186e+07	1.03485e+08	1.19178e+08	7.9231e+07	1.07515e+08	9.1376	6.21	3	3	14.1899	8.9	4	4	9.41741	7.06	3	3	14.8543	6.07	4	5	16.3413	7.49	5	5	20.0876	8.9	6	7	16.7838	10.31	5	5	9.82273
N6YV30	Diguanylate cyclase/phosphodiesterase with Chase sensor OS=Thauera aminoaromatica S2 GN=C665_14978 PE=4 SV=1 - [N6YV30_9RHOO]	0.00909495	0.968807	11.89	1	1	7	16	4.19717e+07	0	9.68922e+07	1.46798e+08	3.22885e+07	88015325	7.5458e+07	0	1.73133e+08	1.43506e+08	1.45669e+08	61993349	2.96197	1.1	1	1					4.82379	2.56	2	2	5.64081	4.76	2	2	2.19513	1.19	1	1	3.05835	1.83	1	1	3.27927	1.1	1	1
N6X7P3	DNA polymerase III subunit delta (Fragment) OS=Thauera aminoaromatica S2 GN=C665_19426 PE=4 SV=1 - [N6X7P3_9RHOO]	-0.00691317	0.972471	15.79	1	1	1	9	76758798	117489948	0	106770748	103881008	0	154810968	101543683	200659552	0	96636094	245736240	2.45932	15.79	1	1	2.55678	15.79	1	1					2.46558	15.79	1	1	2.50084	15.79	1	1					2.4113	15.79	1	1	2.43596
N6Z1S5	Nitrous-oxide reductase OS=Thauera aminoaromatica S2 GN=C665_08475 PE=4 SV=1 - [N6Z1S5_9RHOO]	-0.003334	0.973734	12.42	1	4	5	30	7.55237e+07	7.92288e+07	4.06272e+07	7.03036e+07	8.22801e+07	1.11204e+08	6.86429e+07	6.14639e+07	8.86572e+07	1.15474e+08	4.93406e+07	9.20781e+07	11.3135	11.2	4	4	9.0823	5.37	3	3	7.97301	5.37	3	3	2.70705	2.3	1	1	10.5912	6.6	4	4	2.68515	2.3	1	1	8.45695	5.37	3	3	8.57809
N6YA49	Bifunctional enoyl-CoA hydratase/phosphate acetyltransferase OS=Thauera aminoaromatica S2 GN=C665_02472 PE=4 SV=1 - [N6YA49_9RHOO]	0.0037986	0.990238	27.39	1	6	8	54	6.52437e+07	45084256	1.49196e+08	1.13921e+08	1.98747e+08	1.29149e+08	2.20995e+08	3.003e+08	1.5321e+08	1.32444e+08	1.80913e+08	1.26854e+08	13.6805	9.35	3	3	10.6268	7.61	2	2	9.72185	11.74	3	3	14.867	10	3	3	25.597	22.39	6	6	19.155	18.48	5	5	17.1086	18.26	5	5	15.3826
N6YVE0	DEAD/DEAH box helicase (Fragment) OS=Thauera aminoaromatica S2 GN=C665_14741 PE=4 SV=1 - [N6YVE0_9RHOO]	0.0052404	0.991215	33	1	8	9	30	3.24968e+07	2.21782e+07	4.03327e+08	6.31201e+07	6.2759e+07	7.28721e+07	3.17199e+07	4.4194e+07	35524239	1.06654e+08	3.70144e+07	5.51982e+07	13.1323	10.34	2	2	4.84104	3.94	2	2	2.46934	7.14	1	1	18.8841	15.52	4	4	2.62939	2.46	1	1	18.0899	15.52	4	4	6.62291	6.16	1	1	7.81468
N6Z2U9	PfkB domain-containing protein OS=Thauera aminoaromatica S2 GN=C665_07453 PE=4 SV=1 - [N6Z2U9_9RHOO]	0.002102	0.991215	22.19	1	3	5	12	0	6.77509e+07	0	0	4.87423e+07	6.85753e+07	4.13813e+07	7.66974e+07	6.75231e+07	0	3.97104e+07	8.98269e+07					3.16969	4.5	1	1									3.44582	4.5	1	1	3.55886	4.5	1	1	5.76693	7.72	2	2	2.33478
N6YXA5	Uncharacterized protein OS=Thauera aminoaromatica S2 GN=C665_12704 PE=4 SV=1 - [N6YXA5_9RHOO]	-0.0033929	0.991215	16.8	1	3	4	23	83495492	2.12595e+08	4.99512e+07	1.5073e+08	3.46822e+08	74558442	1.32217e+08	9.98519e+07	2.08965e+08	0	3.60684e+08	109458080	8.31042	6.34	2	2	10.7861	11.57	3	3	7.68675	6.34	2	2	3.07837	2.75	1	1	10.8309	11.57	3	3	2.87229	2.75	1	1	6.1644	6.34	2	2	15.4192
N6YMN5	MarR family transcriptional regulator OS=Thauera aminoaromatica S2 GN=C665_15663 PE=4 SV=1 - [N6YMN5_9RHOO]	0.00107592	0.992833	8.98	1	2	2	10	2.79722e+07	4.86847e+07	0	0	4.66423e+07	5.23802e+07	4.73533e+07	3.78869e+07	7.0567e+07	0	4.03473e+07	7.16923e+07	2.30767	4.79	1	1	2.25125	4.79	1	1									2.30265	4.79	1	1	2.29627	4.79	1	1	2.14296	4.79	1	1	2.37057
N6Z9G7	Acetolactate synthase OS=Thauera aminoaromatica S2 GN=C665_00907 PE=3 SV=1 - [N6Z9G7_9RHOO]	-0.00030475	0.999482	18.05	1	4	6	23	3.37818e+07	2.43869e+08	24387558	6.75666e+07	0	0	84027548	1.60964e+08	0	2.08142e+08	6.23797e+06	5.22147e+08	10.2577	4.15	2	3	22.9155	9.21	4	6	4.29214	2.53	1	1	2.41534	4.69	1	1									4.56714	2.53	1	1	22.277
N6YP58	Scaffold protein OS=Thauera aminoaromatica S2 GN=C665_13998 PE=4 SV=1 - [N6YP58_9RHOO]	NA	NA	67.72	1	6	6	13	0	3.46574e+07	1.66181e+07	1.19845e+07	9.43794e+07	2.5816e+07	0	0	0	0	5.19871e+07	0					3.90236	8.66	1	1	2.64311	8.66	1	1	3.12428	8.66	1	1	24.0323	67.72	6	6	4.05201	8.66	1	1
B8F0E9	Uncharacterized protein OS=Thauera sp. (strain MZ1T) GN=Tmz1t_2094 PE=4 SV=1 - [B8F0E9_THASP]	NA	NA	56.25	1	4	4	18	0	0	0	0	3.74613e+08	0	0	0	0	0	2.87773e+08	0																	45.8367	56.25	4	10
N6Z350	Acetolactate synthase 1 regulatory subunit OS=Thauera aminoaromatica S2 GN=C665_00902 PE=4 SV=1 - [N6Z350_9RHOO]	NA	NA	53.33	1	3	4	12	2.68073e+07	1.02204e+08	1.77216e+07	3.98489e+07	2.93388e+07	0	1.89501e+07	9.99538e+07	0	0	0	2.5025e+07	3.34138	9.52	1	1	15.5771	53.33	4	4	3.13775	9.52	1	1	3.43754	9.52	1	1	3.25447	9.52	1	1					3.3106	9.52	1	1	10.2113
N6YWY8	Universal stress protein OS=Thauera aminoaromatica S2 GN=C665_06956 PE=3 SV=1 - [N6YWY8_9RHOO]	NA	NA	51.7	1	2	4	8	26991527	6.71584e+07	0	0	0	0	0	1.18399e+08	0	0	182471902	0	4.19448	21.09	1	1	7.96287	29.93	2	2	3.47028	21.09	1	1																	11.7069
N6YUT2	Molybdopterin converting factor subunit 1 OS=Thauera aminoaromatica S2 GN=C665_15293 PE=4 SV=1 - [N6YUT2_9RHOO]	NA	NA	43.02	1	1	2	10	9.57788e+08	33526797	0	3.38529e+09	6.39537e+08	65270517	0	0	0	5.53729e+08	9.64355e+07	6.20945e+07	4.57425	43.02	2	2	2.33474	9.3	1	1					2.52373	33.72	1	1	5.10689	43.02	2	2	2.58766	9.3	1	1
N6Z2U0	30S ribosomal protein S7 OS=Thauera aminoaromatica S2 GN=rpsG PE=3 SV=1 - [N6Z2U0_9RHOO]	NA	NA	36.54	1	5	7	22	5.71745e+07	4.8306e+07	3.78796e+07	4.67627e+07	53881084	0	6.20047e+07	0	1.32762e+08	4.71206e+07	0	0	6.73181	15.38	2	2	7.03668	24.36	3	3	9.16341	29.49	3	3	2.68418	5.13	1	1	2.56701	12.82	1	1					9.13588	28.85	3	3	2.62196
N6YXR0	Thioesterase OS=Thauera aminoaromatica S2 GN=C665_06479 PE=4 SV=1 - [N6YXR0_9RHOO]	NA	NA	36.3	1	4	5	24	445786761	5.24368e+08	1.13944e+08	0	2.21188e+08	1.95033e+08	565420476	4.2459e+08	1.64381e+08	0	1.87321e+08	0	6.53309	17.78	2	2	8.89495	22.96	3	3	8.95767	22.96	3	3					13.3144	34.81	4	4	2.24816	5.93	1	1	9.32788	19.26	3	3	9.01918
N6X2Z9	Ribosome maturation factor RimP OS=Thauera aminoaromatica S2 GN=rimP PE=3 SV=1 - [N6X2Z9_9RHOO]	NA	NA	34.72	1	1	3	13	230167186	1.87081e+08	212266866	0	313408062	278438344	210687492	1.77762e+08	1.88874e+08	0	345118572	0	2.93836	18.06	1	1	4.77727	34.72	2	2	2.43535	18.06	1	1					2.31778	18.06	1	1	2.26987	18.06	1	1	2.50535	18.06	1	1	7.2254
N6YAN5	UPF0234 protein C665_01893 OS=Thauera aminoaromatica S2 GN=C665_01893 PE=3 SV=1 - [N6YAN5_9RHOO]	NA	NA	33.54	1	8	8	36	0	0	2.55805e+07	8.24252e+07	1.73766e+08	1.77357e+08	61288788	0	0	9.04683e+07	1.46152e+08	1.21753e+08									2.48638	5.59	1	1	9.46449	19.25	3	3	25.9695	32.92	7	8	19.3936	27.33	6	6	2.66317	5.59	1	1
N6YPD1	Holliday junction ATP-dependent DNA helicase RuvA OS=Thauera aminoaromatica S2 GN=ruvA PE=3 SV=1 - [N6YPD1_9RHOO]	NA	NA	33.5	1	1	3	7	1.36485e+07	2.2224e+07	1.53391e+07	0	0	0	1.75801e+08	1.83812e+07	1.44114e+07	0	0	0	6.48967	12.5	1	1	8.11029	22.5	2	2	6.07292	12.5	1	1													2.87264	11	1	1	6.05804
N6YYA0	Heat shock protein Hsp20 OS=Thauera aminoaromatica S2 GN=C665_05823 PE=3 SV=1 - [N6YYA0_9RHOO]	NA	NA	33.1	1	1	2	7	0	264660038	0	0	0	0	0	2.3773e+08	0	0	3.03e+08	228008727					10.2843	13.1	1	2																					12.6778
N6X8G4	Response regulator receiver protein OS=Thauera aminoaromatica S2 GN=C665_19301 PE=4 SV=1 - [N6X8G4_9RHOO]	NA	NA	33.08	1	1	2	10	1.41593e+08	0	0	261289346	4.96218e+07	5.22777e+07	1.35873e+08	1.11355e+08	0	1.43765e+08	6.25744e+07	219435150	2.39579	18.8	1	1									2.56999	14.29	1	1	2.32364	18.8	1	1	2.51229	18.8	1	1	2.47031	18.8	1	1	2.25915
N6YRR9	Uncharacterized protein OS=Thauera aminoaromatica S2 GN=C665_12019 PE=4 SV=1 - [N6YRR9_9RHOO]	NA	NA	31.51	1	1	1	4	0	0	0	0	0	0	0	0	0	0	0	0	2.9527	31.51	1	1	2.57345	31.51	1	1																	3.01955	31.51	1	1	2.47688
N6Z3Q8	XRE family transcriptional regulator OS=Thauera aminoaromatica S2 GN=C665_00370 PE=4 SV=1 - [N6Z3Q8_9RHOO]	NA	NA	31.25	1	1	1	7	0	0	0	0	300037558	3.35495e+08	0	0	0	2.43812e+08	0	1.5211e+08																	8.29778	31.25	1	2	11.5726	31.25	1	3
N6XW49	Flagellar basal-body rod protein FlgF OS=Thauera aminoaromatica S2 GN=C665_08770 PE=4 SV=1 - [N6XW49_9RHOO]	NA	NA	28.46	1	1	2	5	0	0	0	1.2229e+08	0	107688285	6.39378e+07	0	8.365e+07	1.12936e+08	0	0													2.79588	15.85	1	1					2.91402	15.85	1	1	2.57871	12.6	1	1
N6XZX1	Ubiquinone/menaquinone biosynthesis methyltransferase ubiE OS=Thauera aminoaromatica S2 GN=ubiE PE=3 SV=1 - [N6XZX1_9RHOO]	NA	NA	27.35	1	4	5	15	0	0	9.61089e+07	4.29261e+07	3.39239e+07	3.77756e+07	0	0	2.72046e+07	4.13479e+07	5.38288e+07	4.71599e+07									2.58796	10.61	1	1	7.81458	10.2	2	2	4.94564	6.94	2	2	4.75004	6.94	2	2
N6YR28	Uncharacterized protein OS=Thauera aminoaromatica S2 GN=C665_12428 PE=4 SV=1 - [N6YR28_9RHOO]	NA	NA	27.03	1	1	1	10	2.28738e+07	1.82772e+07	1.60734e+07	0	7.45392e+06	0	1.24549e+07	1.90206e+07	0	0	0	0	4.46437	27.03	1	2	2.76775	27.03	1	1	4.79323	27.03	1	3					2.81626	27.03	1	2					2.50631	27.03	1	1	2.53399
N6YFN6	Molybdopterin-guanine dinucleotide biosynthesis protein B OS=Thauera aminoaromatica S2 GN=C665_18512 PE=4 SV=1 - [N6YFN6_9RHOO]	NA	NA	26.99	1	1	2	4	4.49049e+07	4.00439e+07	0	3.27255e+07	0	0	3.37908e+07	0	0	0	0	0	3.79998	8.59	1	1	3.70429	8.59	1	1					2.52189	18.4	1	1									2.70661	8.59	1	1
N6Z468	MarR family transcriptional regulator OS=Thauera aminoaromatica S2 GN=C665_06434 PE=4 SV=1 - [N6Z468_9RHOO]	NA	NA	26.58	1	1	2	6	3.69833e+07	0	0	1.02475e+08	4.98245e+07	4.79556e+07	0	0	1.13732e+07	0	3.29297e+07	0	3.95121	8.23	1	1									2.60783	18.35	1	1	3.96216	8.23	1	1	3.9967	8.23	1	1
N6YV46	RNA binding S1 domain-containing protein OS=Thauera aminoaromatica S2 GN=C665_14943 PE=4 SV=1 - [N6YV46_9RHOO]	NA	NA	26.04	1	10	15	65	0	0	0	9.96133e+07	154819666	1.77719e+08	1.69858e+08	9.44355e+07	3.19085e+07	1.73161e+08	9.57985e+07	2.13962e+08													38.8498	12.83	8	9	38.7434	12.83	7	9	44.9475	15.09	8	10	3.11195	1.89	1	1	8.24023
N6Z259	50S ribosomal protein L3 OS=Thauera aminoaromatica S2 GN=rplC PE=3 SV=1 - [N6Z259_9RHOO]	NA	NA	25.94	1	3	4	9	0	0	30572612	4.26868e+07	7.32302e+07	4.79812e+07	0	0	2.33904e+07	0	0	6.61972e+07									2.6634	10.85	1	1	6.93285	20.75	3	3	2.50212	10.85	1	1	2.25787	10.85	1	1
N6XWD4	30S ribosomal protein S6 OS=Thauera aminoaromatica S2 GN=rpsF PE=3 SV=1 - [N6XWD4_9RHOO]	NA	NA	25.78	1	1	2	8	4.85493e+07	106480192	3.59454e+07	5.11416e+07	0	0	1.22939e+08	4.35155e+07	1.88363e+08	0	0	3.97983e+07	2.41523	5.47	1	1	2.45076	5.47	1	1	2.3669	5.47	1	1	2.40203	5.47	1	1									2.37706	5.47	1	1	2.20144
N6YTD6	Tol-pal system protein YbgF (Fragment) OS=Thauera aminoaromatica S2 GN=C665_10352 PE=4 SV=1 - [N6YTD6_9RHOO]	NA	NA	23.87	1	1	2	8	0	46403586	0	0	0	0	1.47314e+08	37182128	0	7.49138e+07	2.41997e+07	7.75275e+07					2.39332	7.1	1	1																	6.1829	23.87	2	2	2.33873
N6Z4A3	GCN5-like N-acetyltransferase OS=Thauera aminoaromatica S2 GN=C665_06304 PE=4 SV=1 - [N6Z4A3_9RHOO]	NA	NA	23.38	1	1	2	8	2.35316e+08	2.7418e+08	9.30384e+07	0	2.38148e+08	0	1.04344e+08	136631406	1.64926e+08	0	0	22544445	2.88312	7.79	1	1	2.86442	7.79	1	1	2.85116	7.79	1	1					2.62315	7.79	1	1					2.87449	7.79	1	1	2.41049
N6Y4V3	Indolepyruvate oxidoreductase subunit beta OS=Thauera aminoaromatica S2 GN=C665_07206 PE=4 SV=1 - [N6Y4V3_9RHOO]	NA	NA	23.04	1	2	3	11	5.34841e+07	7.77831e+07	7.33465e+06	1.01467e+08	0	0	1.62108e+07	3.74361e+07	1.19151e+07	0	7.08435e+06	0	5.49975	9.31	2	2	6.04478	9.31	2	2	2.68637	4.9	1	1	2.85432	13.73	1	1									3.44788	4.9	1	1	5.21167
N6Z3A1	Ribosomal protein S12 methylthiotransferase RimO OS=Thauera aminoaromatica S2 GN=rimO PE=3 SV=1 - [N6Z3A1_9RHOO]	NA	NA	22.8	1	1	5	8	0	4.05651e+07	0	0	137754412	0	2.78893e+07	1598660714	0	0	67574453	1.53058e+09					2.04157	2.26	1	1									2.73082	5.87	1	1					2.35168	2.26	1	1	5.40633
N6Z299	RND family efflux transporter MFP subunit OS=Thauera aminoaromatica S2 GN=C665_01735 PE=4 SV=1 - [N6Z299_9RHOO]	NA	NA	22.63	1	1	3	16	2.43757e+08	9.04687e+08	6.36413e+08	0	1.17739e+08	0	8.5468e+08	1084423691	3.33799e+07	0	5.90491e+07	0	7.48827	22.63	3	3	10.6886	14.8	2	4	2.54015	5.03	1	1					6.41628	9.78	1	2					5.19815	5.03	1	2	6.51184
N6YWJ6	UDP-N-acetylmuramoyl-tripeptide--D-alanyl-D-alanine ligase OS=Thauera aminoaromatica S2 GN=C665_07548 PE=3 SV=1 - [N6YWJ6_9RHOO]	NA	NA	22.55	1	1	4	13	0	0	9.61161e+08	1813061784	0	2.26512e+09	0	5.23277e+07	1.43718e+09	1.39718e+09	7.22196e+08	39965628	2.94242	8.94	1	1					3.01976	6.38	1	1	3.05838	6.38	1	1					6.29597	6.38	1	2					2.68052
N6XZI9	Phosphoserine phosphatase SerB OS=Thauera aminoaromatica S2 GN=C665_05498 PE=4 SV=1 - [N6XZI9_9RHOO]	NA	NA	22.42	1	1	3	5	0	2.06095e+08	16179852	0	0	0	2.0842e+08	0	0	0	0	0	2.74132	7.83	1	1	2.77326	7.83	1	1	2.60733	3.2	1	1	2.89161	11.39	1	1									2.90968	7.83	1	1
N6XUX9	Gp37Gp68 family protein OS=Thauera aminoaromatica S2 GN=C665_10082 PE=4 SV=1 - [N6XUX9_9RHOO]	NA	NA	22.18	1	1	2	12	4.23074e+08	305044999	0	1.27693e+09	5.92084e+08	891762750	0	1.96426e+08	0	0	5.03213e+08	9.16928e+08	6.39288	17.34	1	2	3.29959	17.34	1	1					2.9491	17.34	1	2	3.07021	17.34	1	1	3.20511	17.34	1	1					5.65379
N6YWK2	UDP-N-acetylmuramate--L-alanine ligase OS=Thauera aminoaromatica S2 GN=murC PE=3 SV=1 - [N6YWK2_9RHOO]	NA	NA	22.08	1	1	3	7	0	1.48463e+07	0	0	1.43556e+07	2.24983e+07	7.54591e+06	6.57864e+06	0	0	2.04123e+07	4.37136e+07					4.53803	5.31	1	1									5.76422	5.31	1	1	2.61976	8.07	1	1	4.05276	5.31	1	1	3.21779
N6XZD4	TRAP transporter solute receptor, TAXI family protein OS=Thauera aminoaromatica S2 GN=C665_12659 PE=4 SV=1 - [N6XZD4_9RHOO]	NA	NA	22.05	1	5	6	28	2.00798e+08	3.55408e+08	9.79585e+07	0	0	0	3.12683e+08	2.46961e+08	3.76698e+08	0	0	0	9.0281	6.83	2	3	12.3659	7.14	3	4	15.3986	15.22	4	5													17.7044	15.22	5	6	18.3213
N6Y475	GTP cyclohydrolase II (Fragment) OS=Thauera aminoaromatica S2 GN=C665_19564 PE=3 SV=1 - [N6Y475_9RHOO]	NA	NA	22.02	1	1	3	6	0	0	0	0	0	105281626	0	0	0	117485746	0	7.34259e+07																	7.18232	9.75	2	2	5.84396	9.03	1	1
N6Y1P4	Phosphoribulokinase OS=Thauera aminoaromatica S2 GN=C665_03147 PE=3 SV=1 - [N6Y1P4_9RHOO]	NA	NA	21.99	1	2	3	6	35444398	3.19396e+07	0	0	0	0	31938440	4.41384e+07	4.41691e+07	0	0	0	2.3033	3.09	1	1	7.42045	11.68	2	2																	2.30211	3.09	1	1	2.28878
N6YS69	UPF0502 protein C665_11486 OS=Thauera aminoaromatica S2 GN=C665_11486 PE=3 SV=1 - [N6YS69_9RHOO]	NA	NA	21.78	1	2	4	13	0	0	0	1.66575e+07	3.71852e+07	5.75488e+07	3.77703e+07	0	52010775	5.40446e+07	2.85899e+07	7.13101e+07													2.58363	4	1	1	4.7728	7.56	2	2	4.57187	7.56	2	2	2.02789	3.56	1	1
N6Z079	Histidine triad (HIT) protein OS=Thauera aminoaromatica S2 GN=C665_09847 PE=4 SV=1 - [N6Z079_9RHOO]	NA	NA	21.74	1	1	1	2	0	0	0	0	0	0	0	0	0	0	1.0904e+08	9.15809e+07
N6YMJ9	50S ribosomal protein L9 OS=Thauera aminoaromatica S2 GN=rplI PE=3 SV=1 - [N6YMJ9_9RHOO]	NA	NA	21.48	1	1	2	6	1.2709e+08	0	1.26264e+07	0	1.34608e+08	120806267	0	0	0	1.01514e+08	1.18488e+08	0	2.58157	13.42	1	1					2.93766	8.05	1	1					2.92503	13.42	1	1	2.27338	13.42	1	1
N6XY11	Co-chaperone protein HscB homolog OS=Thauera aminoaromatica S2 GN=hscB PE=3 SV=1 - [N6XY11_9RHOO]	NA	NA	21.47	1	1	2	2	0	0	0	0	0	0	0	0	11714970	3.18812e+08	0	0
N6YML7	Octanoyltransferase OS=Thauera aminoaromatica S2 GN=lipB PE=3 SV=1 - [N6YML7_9RHOO]	NA	NA	21.24	1	1	2	2	2.16542e+07	3.90236e+07	0	0	0	0	0	0	0	0	0	0	2.73136	9.73	1	1	2.26102	11.5	1	1
N6Y3C1	30S ribosomal protein S19 OS=Thauera aminoaromatica S2 GN=rpsS PE=3 SV=1 - [N6Y3C1_9RHOO]	NA	NA	20.88	1	2	2	12	93697497	8.77053e+07	6.07723e+07	0	2.20645e+07	3.17209e+07	1.33494e+08	6.80396e+07	2.40588e+08	0	0	1.83096e+07	2.66707	8.79	1	1	2.68543	8.79	1	1	7.3155	20.88	2	2					2.72483	8.79	1	1	2.00447	8.79	1	1	7.47113	20.88	2	2	2.69299
N6Z5H6	Uncharacterized protein OS=Thauera aminoaromatica S2 GN=C665_05063 PE=4 SV=1 - [N6Z5H6_9RHOO]	NA	NA	20.73	1	2	3	4	0	1.34604e+08	0	0	0	24841922	0	5.77966e+07	0	0	0	0					2.0013	4.15	1	1													2.09971	5.7	1	1					2.02423
N6XQJ0	50S ribosomal protein L13 OS=Thauera aminoaromatica S2 GN=rplM PE=3 SV=1 - [N6XQJ0_9RHOO]	NA	NA	20.42	1	1	2	5	0	0	0	5.30729e+06	0	0	1.66784e+07	0	3.99178e+07	1.89282e+07	0	0													2.82583	7.75	1	1									6.28462	20.42	2	2
N6XZF5	ABC transporter OS=Thauera aminoaromatica S2 GN=C665_19262 PE=3 SV=1 - [N6XZF5_9RHOO]	NA	NA	20.17	1	1	2	4	0	0	0	1.1503e+07	4.68216e+07	0	0	0	0	33062093	0	3.56619e+07													2.55345	14.71	1	1	2.06486	5.46	1	1
N6XWI4	DNA primase (Fragment) OS=Thauera aminoaromatica S2 GN=C665_19714 PE=3 SV=1 - [N6XWI4_9RHOO]	NA	NA	19.83	1	2	5	9	2.36251e+08	0	4.20713e+06	1.96072e+08	0	1.59854e+07	0	0	0	1.46869e+08	0	26473633	2.32005	6.97	1	1					4.3451	6.75	1	1	4.51041	8.93	2	2					2.4977	1.96	1	1	3.88493	6.75	1	1
N6XS93	Uncharacterized protein OS=Thauera aminoaromatica S2 GN=C665_12589 PE=4 SV=1 - [N6XS93_9RHOO]	NA	NA	19.83	1	1	1	2	0	0	0	0	0	0	824498465	0	0	0	0	2209204758																									2.44199	19.83	1	1
N6Z0V8	Cell division protein ftsA OS=Thauera aminoaromatica S2 GN=C665_09210 PE=3 SV=1 - [N6Z0V8_9RHOO]	NA	NA	19.8	1	2	4	5	0	3.5534e+07	0	0	0	0	0	0	2.89654e+08	3.3382e+07	0	0					4.16818	2.93	1	1									2.62017	9.29	1	1
N6YNI3	Family 1 extracellular solute-binding protein OS=Thauera aminoaromatica S2 GN=C665_17834 PE=4 SV=1 - [N6YNI3_9RHOO]	NA	NA	19.78	1	8	8	61	6.46755e+08	1.2387e+09	4.45692e+08	0	1.30888e+06	7.10351e+06	7.91971e+08	6.34266e+08	5.99134e+08	0	0	3.50942e+06	44.4706	19.78	8	11	44.8595	19.78	8	11	36.3606	19.06	7	9					2.26082	4.32	1	1	3.39995	4.32	1	1	34.976	19.06	6	8	40.9721
N6YZQ3	Cyclic pyranopterin monophosphate synthase accessory protein OS=Thauera aminoaromatica S2 GN=moaC PE=3 SV=1 - [N6YZQ3_9RHOO]	NA	NA	19.75	1	2	2	4	3.37206e+06	6.49788e+07	3.68267e+06	0	0	0	2.40897e+06	0	0	0	0	0	2.81677	14.2	1	1	2.61662	5.56	1	1	2.9771	14.2	1	1													3.09903	14.2	1	1
N6Z0F9	Inositol monophosphatase OS=Thauera aminoaromatica S2 GN=C665_03152 PE=4 SV=1 - [N6Z0F9_9RHOO]	NA	NA	19.7	1	1	2	8	4.43946e+07	5.98971e+07	0	2.12991e+08	0	0	6.91306e+07	1.00176e+08	0	0	0	0	7.54411	19.7	2	2	5.21345	7.06	1	1					3.7143	12.64	1	1									7.08854	19.7	2	2	8.33413
N6XZ00	FeS assembly ATPase SufC OS=Thauera aminoaromatica S2 GN=C665_12914 PE=3 SV=1 - [N6XZ00_9RHOO]	NA	NA	19.54	1	3	3	12	2.01732e+07	1.63703e+07	0	0	2.80091e+07	7.809e+06	3.02765e+07	1.80299e+07	4.07998e+07	0	0	1.10218e+07	5.52083	8.81	1	1	4.71508	8.81	1	1									10.1018	15.33	2	2	3.51245	8.81	1	1	7.97342	13.03	2	2	4.6302
N6Z0X7	Preprotein translocase subunit YajC OS=Thauera aminoaromatica S2 GN=yajC PE=4 SV=1 - [N6Z0X7_9RHOO]	NA	NA	19.44	1	1	2	9	4.25484e+07	0	78218178	0	5.12678e+07	1.15908e+08	63331478	0	8.00917e+07	0	1.69846e+07	0	5.43945	19.44	2	2					2.2543	19.44	1	1					5.01305	19.44	2	2	2.40799	19.44	1	1	3.57891	12.04	1	1
N6YZ53	Outer membrane protein, porin-associated lipoprotein OS=Thauera aminoaromatica S2 GN=C665_04156 PE=3 SV=1 - [N6YZ53_9RHOO]	NA	NA	19.41	1	1	2	9	0	1.48035e+07	0	80322792	0	0	0	0	0	0	0	0					2.17554	5.29	1	1					5.57536	19.41	2	2	2.42219	5.29	1	1	2.80787	5.29	1	1
N6YB39	30S ribosomal protein S13 OS=Thauera aminoaromatica S2 GN=rpsM PE=3 SV=1 - [N6YB39_9RHOO]	NA	NA	19.17	1	2	2	3	0	0	0	0	0	0	8.30049e+07	0	216468194	0	0	0																									6.07524	19.17	2	2
N6Y5S7	FAD-dependent pyridine nucleotide-disulfide oxidoreductase OS=Thauera aminoaromatica S2 GN=C665_06209 PE=4 SV=1 - [N6Y5S7_9RHOO]	NA	NA	19.14	1	1	3	11	2.98338e+08	0	0	0	0	478453504	2.26667e+08	1.35166e+08	0	0	0	680433020	2.86448	7.18	1	1	2.83936	7.18	1	1									2.81984	7.18	1	1	2.55329	7.18	1	1	5.16771	13.64	2	2	11.2739
N6XYR0	Pyruvate flavodoxin/ferredoxin oxidoreductase domain-containing protein OS=Thauera aminoaromatica S2 GN=C665_06214 PE=4 SV=1 - [N6XYR0_9RHOO]	NA	NA	19.14	1	2	4	5	5.14436e+07	0	0	0	0	161902550	0	159469914	0	0	4.00104e+07	0	5.02451	6.46	1	1																	2.33869	4.55	1	1					3.0091
N6Y918	Pyruvate dehydrogenase (Acetyl-transferring) E1 component subunit alpha OS=Thauera aminoaromatica S2 GN=C665_03442 PE=4 SV=1 - [N6Y918_9RHOO]	NA	NA	19.07	1	2	4	14	3.92254e+07	6.46804e+07	2.10387e+07	0	0	0	3.79141e+07	3.66826e+07	163559440	0	133389646	0	6.85281	6.54	2	2	10.0516	6.54	2	3	6.64189	6.54	2	2													9.57313	6.54	2	3	6.66401
N6XW41	Peptidyl-prolyl cis-trans isomerase OS=Thauera aminoaromatica S2 GN=C665_16118 PE=3 SV=1 - [N6XW41_9RHOO]	NA	NA	18.97	1	1	2	2	1.63934e+08	0	0	0	0	0	0	7.28901e+07	0	0	0	0	2.34678	13.85	1	1																									2.25254
N6Z3G5	Dihydrolipoamide acetyltransferase (Fragment) OS=Thauera aminoaromatica S2 GN=C665_01352 PE=3 SV=1 - [N6Z3G5_9RHOO]	NA	NA	18.75	2	1	1	6	58191763	5.43329e+07	4.34145e+07	0	0	0	4.81251e+07	70663613	5.40582e+07	0	0	0	6.20391	18.75	1	1	6.56416	18.75	1	1	5.92311	18.75	1	1													6.17635	18.75	1	1	6.53278
N6YMT5	N-6 DNA methylase OS=Thauera aminoaromatica S2 GN=C665_16277 PE=4 SV=1 - [N6YMT5_9RHOO]	NA	NA	18.37	1	1	1	1	0	0	0	2.98181e+07	0	0	0	0	0	0	0	0													2.38006	18.37	1	1
N6Y4M3	Uncharacterized protein OS=Thauera aminoaromatica S2 GN=C665_07291 PE=4 SV=1 - [N6Y4M3_9RHOO]	NA	NA	18.11	1	1	1	5	0	0	0	0	0	4.52072e+08	0	1.78334e+08	406081500	0	1.97952e+08	4.67702e+08																					2.98114	18.11	1	1					2.97156
N6XVA1	Cobalamin (Vitamin B12) biosynthesis CbiX protein OS=Thauera aminoaromatica S2 GN=C665_09707 PE=4 SV=1 - [N6XVA1_9RHOO]	NA	NA	18.09	1	1	2	3	354677825	122273408	0	0	0	0	3.49594e+08	0	0	0	0	0	2.47871	7.89	1	1	2.58256	10.2	1	1																	2.33757	7.89	1	1
N6Z5G9	ATP synthase subunit delta OS=Thauera aminoaromatica S2 GN=atpH PE=3 SV=1 - [N6Z5G9_9RHOO]	NA	NA	18.08	1	2	3	7	0	0	0	0	4.24441e+07	455826858	0	0	1112407168	3.84749e+07	1.1203e+08	4.09778e+07																	2.46716	4.52	1	1	2.7914	7.34	1	1
N6YZ83	3-hydroxyacyl-CoA dehydrogenase OS=Thauera aminoaromatica S2 GN=C665_04306 PE=4 SV=1 - [N6YZ83_9RHOO]	NA	NA	17.91	1	2	6	22	1.51043e+08	7.25145e+07	3.17482e+07	3.77335e+08	6.78946e+08	0	5.47038e+07	7.0877e+07	7.71872e+07	0	8.53025e+08	0	10.8471	6.18	3	3	9.93326	3.53	2	2	6.40259	1.64	1	2	7.51928	11.35	3	3	8.14918	4.54	2	2					14.1999	6.56	3	4	14.5967
N6Y2N4	Cell division protein FtsZ OS=Thauera aminoaromatica S2 GN=ftsZ PE=3 SV=1 - [N6Y2N4_9RHOO]	NA	NA	17.89	1	2	3	10	63758241	1.29273e+07	1.07773e+07	0	4.38898e+07	0	0	1.56978e+07	0	215322680	3.93506e+07	0	11.4453	17.89	3	3	3.80013	6.32	1	1	3.94724	6.32	1	1					9.90322	9.47	2	2									4.79023
N6YU47	HflK protein OS=Thauera aminoaromatica S2 GN=C665_16148 PE=4 SV=1 - [N6YU47_9RHOO]	NA	NA	17.55	1	2	3	6	1.28798e+07	0	0	0	67977842	0	2.80832e+07	0	0	0	7.60096e+07	71555562	2.13449	2.54	1	1													2.26006	5.08	1	1					2.16819	2.54	1	1
N6YWH9	Probable inorganic polyphosphate/ATP-NAD kinase OS=Thauera aminoaromatica S2 GN=ppnK PE=3 SV=1 - [N6YWH9_9RHOO]	NA	NA	17.41	1	1	3	9	0	71220728	0	0	9.81278e+07	5.78631e+07	0	7.58039e+07	9.17344e+07	0	1.12324e+08	5.89959e+07					2.60015	3.07	1	1	2.33285	6.48	1	1					2.62818	3.07	1	1	2.58806	3.07	1	1					5.6442
N6Z4E4	Ferritin OS=Thauera aminoaromatica S2 GN=C665_06174 PE=3 SV=1 - [N6Z4E4_9RHOO]	NA	NA	17.31	1	1	2	7	4.83741e+07	4.27471e+07	0	0	0	0	32217763	4.09655e+07	4.03752e+07	9.92982e+07	0	8.99e+07	2.7549	17.31	1	1	2.67739	17.31	1	1																	2.64711	17.31	1	1	2.71445
N6XY76	Uncharacterized protein OS=Thauera aminoaromatica S2 GN=C665_13706 PE=4 SV=1 - [N6XY76_9RHOO]	NA	NA	17.29	1	1	1	1	0	0	0	0	0	0	0	5.58444e+07	0	0	0	0																													2.54801
N6X367	Uncharacterized protein OS=Thauera aminoaromatica S2 GN=C665_19082 PE=4 SV=1 - [N6X367_9RHOO]	NA	NA	17.19	1	1	2	4	0	0	18670333	0	0	0	0	0	0	0	6.98294e+07	4.37136e+07									2.25009	6.77	1	1
N6YXD3	3-ketoacyl-(Acyl-carrier-protein) reductase OS=Thauera aminoaromatica S2 GN=fabG PE=3 SV=1 - [N6YXD3_9RHOO]	NA	NA	16.87	1	1	2	6	23163610	2.03437e+07	0	0	3.85703e+07	0	0	22266457	0	1.82023e+08	35306402	0	3.42588	4.42	1	1	3.26901	4.42	1	1									3.28871	4.42	1	1									3.31986
N6XWS9	Oligopeptide/dipeptide ABC transporter ATPase OS=Thauera aminoaromatica S2 GN=C665_15218 PE=3 SV=1 - [N6XWS9_9RHOO]	NA	NA	16.83	1	1	4	5	0	0	0	3.02402e+07	2.14257e+08	0	0	376665775	0	0	0	0									3.81834	6.62	1	1	3.10203	4.46	1	1	2.26623	3.31	1	1									2.27595
N6Z2S6	Uncharacterized protein OS=Thauera aminoaromatica S2 GN=C665_01465 PE=4 SV=1 - [N6Z2S6_9RHOO]	NA	NA	16.78	1	1	1	1	0	0	0	0	0	0	0	3.16948e+07	0	0	0	0																													2.82401
N6YM81	Peptide chain release factor 2 OS=Thauera aminoaromatica S2 GN=prfB PE=3 SV=1 - [N6YM81_9RHOO]	NA	NA	16.53	1	2	3	5	0	1.68197e+07	0	0	1.18238e+07	0	0	0	0	95292011	0	0					4.76066	7.66	2	3									2.71505	3.63	1	1
N6YZZ4	Methylenetetrahydrofolate reductase OS=Thauera aminoaromatica S2 GN=C665_03462 PE=3 SV=1 - [N6YZZ4_9RHOO]	NA	NA	16.25	1	2	4	13	0	0	0	0	128208768	1.6336e+08	0	0	5.07287e+07	6.88192e+07	1.18381e+08	2.16668e+08																	5.72529	10.47	2	2	8.81672	14.44	3	3
N6YRH0	Deoxyuridine 5'-triphosphate nucleotidohydrolase OS=Thauera aminoaromatica S2 GN=dut PE=3 SV=1 - [N6YRH0_9RHOO]	NA	NA	16.11	1	1	2	2	1.44189e+07	0	0	0	0	0	1.35987e+08	0	0	0	0	0	5.24937	11.41	1	1																					2.3417	16.11	1	1
N6YYQ3	Pyrroline-5-carboxylate reductase OS=Thauera aminoaromatica S2 GN=C665_11386 PE=4 SV=1 - [N6YYQ3_9RHOO]	NA	NA	16.06	1	2	3	11	0	2.11017e+08	0	0	1.38254e+08	1.23498e+08	0	185876474	257192515	2.12698e+08	7.76251e+07	1.48653e+08					3.06997	4.74	1	1									4.21865	4.74	1	1	2.62056	3.28	1	1					2.88239
N6YWE7	Dihydropteroate synthase OS=Thauera aminoaromatica S2 GN=C665_07718 PE=4 SV=1 - [N6YWE7_9RHOO]	NA	NA	15.89	1	3	4	15	1.28344e+08	0	0	6.52736e+07	8.5312e+07	5.7095e+07	0	2.7299e+08	0	2.60716e+07	8.74283e+07	5.20506e+07	2.47348	4.05	1	1									8.15641	9.35	2	2	7.75661	8.72	2	2	5.6542	5.3	1	1					2.53562
N6Z4P6	Acetylglutamate kinase OS=Thauera aminoaromatica S2 GN=argB PE=3 SV=1 - [N6Z4P6_9RHOO]	NA	NA	15.33	1	4	4	17	1.54377e+08	1.49413e+08	6.88358e+07	0	0	0	1.62704e+08	1.97125e+08	0	0	0	0	14.4185	15.33	4	4	12.7867	12.33	3	3	9.47104	11	3	3													13.4869	15.33	4	4	11.7792
N6Y4A4	Nitrogen regulatory protein P-II OS=Thauera aminoaromatica S2 GN=C665_07603 PE=3 SV=1 - [N6Y4A4_9RHOO]	NA	NA	15.18	1	1	1	3	6.60976e+07	4.69678e+07	0	0	0	0	41900652	0	0	0	0	0	4.43014	15.18	1	1	5.42857	15.18	1	1																	5.01833	15.18	1	1
N6YAL9	Putative phosphoenolpyruvate synthase regulatory protein OS=Thauera aminoaromatica S2 GN=C665_01818 PE=3 SV=1 - [N6YAL9_9RHOO]	NA	NA	15.16	1	1	2	10	3.99819e+07	4.22707e+07	2.75917e+07	0	3.34937e+07	0	23696347	4.45389e+07	2.52245e+07	0	3.72102e+07	2.19407e+07	4.27545	5.05	1	1	4.56036	5.05	1	1	4.14925	5.05	1	1					4.50676	5.05	1	1					4.17423	5.05	1	1	4.29223
N6Z2X1	D-alanine--D-alanine ligase OS=Thauera aminoaromatica S2 GN=ddl PE=3 SV=1 - [N6Z2X1_9RHOO]	NA	NA	15.13	1	2	2	9	0	0	0	0	5.46256e+07	26515565	0	0	0	5.04305e+07	5.06438e+07	3.95769e+07																	11.0841	15.13	2	2	7.83011	11.18	1	1
N6Y901	Uncharacterized protein OS=Thauera aminoaromatica S2 GN=C665_03332 PE=4 SV=1 - [N6Y901_9RHOO]	NA	NA	14.89	1	1	2	12	0	0	0	3.77997e+07	4.60872e+07	0	2.79908e+07	6.93888e+07	48479338	1.38716e+08	3.22292e+07	2.8652e+07													2.64792	6.74	1	1	2.7489	6.74	1	1					2.33353	6.74	1	1	5.5773
N6Y016	30S ribosomal protein S2 OS=Thauera aminoaromatica S2 GN=rpsB PE=3 SV=1 - [N6Y016_9RHOO]	NA	NA	14.74	1	4	4	12	2.62256e+07	86347438	3.41582e+07	0	0	0	7.67863e+07	3.98302e+07	9.64915e+07	0	0	148101159	2.24977	3.19	1	1	2.40564	3.59	1	1	5.06043	7.57	2	2													5.3676	7.57	2	2	4.59195
N6Y3Q2	Peptidase S16 (Fragment) OS=Thauera aminoaromatica S2 GN=C665_19634 PE=4 SV=1 - [N6Y3Q2_9RHOO]	NA	NA	14.69	1	1	2	6	1.47081e+07	1.74526e+07	10287617	0	0	0	1.5615e+07	0	1.33108e+07	0	0	0	2.09613	3.13	1	1	2.1451	3.13	1	1	4.75813	14.69	2	2													2.19447	3.13	1	1
N6YS10	Uncharacterized protein OS=Thauera aminoaromatica S2 GN=C665_11727 PE=4 SV=1 - [N6YS10_9RHOO]	NA	NA	14.62	1	1	1	1	0	0	0	0	0	0	0	75996179	0	0	0	0																													3.18703
N6YW27	Cysteine desulfurase (Fragment) OS=Thauera aminoaromatica S2 GN=C665_14008 PE=3 SV=1 - [N6YW27_9RHOO]	NA	NA	14.59	1	1	3	6	0	6.65711e+07	0	0	0	3.06335e+07	4.84874e+07	6.72271e+07	0	1.42098e+08	0	0					2.37938	6.22	1	1													2.29397	6.22	1	1	5.082	9.73	2	2	2.59442
N6YWX7	Uncharacterized protein OS=Thauera aminoaromatica S2 GN=C665_13119 PE=4 SV=1 - [N6YWX7_9RHOO]	NA	NA	14.44	1	2	4	6	2.40075e+08	9.95521e+07	0	2.59675e+09	2.17991e+09	0	6.81227e+07	0	0	0	0	0	2.56037	4.9	1	1	5.92164	10.08	2	2					2.31694	3.27	1	1	2.46585	3.27	1	1					2.43085	1.09	1	1
N6YVE8	Electron-transferring-flavoprotein dehydrogenase OS=Thauera aminoaromatica S2 GN=C665_14791 PE=4 SV=1 - [N6YVE8_9RHOO]	NA	NA	14.31	1	2	5	10	5.60236e+06	1.35993e+08	1.38407e+07	8.14865e+07	0	0	1.60375e+07	0	6.09551e+07	0	0	0	2.31105	1.28	1	1	4.56994	6.24	2	2	4.7582	3.3	2	2	5.65556	8.07	2	3									2.40551	1.28	1	1
N6Z4P9	P-type HAD superfamily ATPase OS=Thauera aminoaromatica S2 GN=C665_05853 PE=3 SV=1 - [N6Z4P9_9RHOO]	NA	NA	14.27	1	1	6	11	4.76632e+07	240043411	0	6.6201e+07	0	0	99935741	1.70662e+08	4.99086e+07	0	7.49405e+07	0	2.28911	1.11	1	1	2.33368	2.1	1	1					2.34391	1.88	1	1									6.87163	4.76	2	3	4.75395
N6Y2Z1	Dihydrolipoamide acetyltransferase (Fragment) OS=Thauera aminoaromatica S2 GN=C665_19874 PE=3 SV=1 - [N6Y2Z1_9RHOO]	NA	NA	14.24	1	1	3	3	0	0	0	0	0	4.47904e+07	0	1.18617e+07	1.5116e+09	0	0	0																					2.51758	6.4	1	1					2.43709
N6XLK7	Molybdopterin oxidoreductase OS=Thauera aminoaromatica S2 GN=C665_17224 PE=3 SV=1 - [N6XLK7_9RHOO]	NA	NA	14.12	1	2	7	11	0	3.30286e+08	0	0	109148552	2.45527e+08	0	0	0	0	0	1.42702e+08	2.51483	2.37	1	2	7.92375	6.8	3	3									2.49519	2.27	1	1	5.60402	6.39	2	2
N6YWH2	Multi-sensor hybrid histidine kinase OS=Thauera aminoaromatica S2 GN=C665_06649 PE=4 SV=1 - [N6YWH2_9RHOO]	NA	NA	14.06	1	1	5	10	4.36013e+07	0	0	4.8519e+07	0	0	0	3.5655e+07	3.61738e+07	6.21576e+07	0	0	2.58476	2.62	1	1									2.35587	2.5	1	1													9.62998
N6Z5L9	Ribosome-recycling factor OS=Thauera aminoaromatica S2 GN=frr PE=3 SV=1 - [N6Z5L9_9RHOO]	NA	NA	14.05	1	2	2	8	0	6.35533e+07	0	2.55646e+07	0	0	1.18976e+08	5.32186e+07	72342512	5.89007e+07	0	0					6.8471	14.05	2	2					2.39954	5.41	1	1									3.24254	5.41	1	1	6.93938
N6Y494	Uncharacterized protein OS=Thauera aminoaromatica S2 GN=C665_00335 PE=4 SV=1 - [N6Y494_9RHOO]	NA	NA	14.02	1	1	1	6	0	0	0	7.4034e+06	1.79377e+07	3.1531e+07	0	0	0	2.38121e+07	3.8808e+07	8.66762e+06													2.52611	14.02	1	1	2.65884	14.02	1	1	2.26596	14.02	1	1
N6XQ80	Hsp33 protein OS=Thauera aminoaromatica S2 GN=C665_14953 PE=3 SV=1 - [N6XQ80_9RHOO]	NA	NA	13.94	1	1	2	7	0	0	18591025	43247024	7.64949e+07	5.0578e+07	0	0	0	4.85059e+07	6.96366e+07	5.11048e+07									2.57037	10.8	1	1	3.07059	3.14	1	1	2.93458	3.14	1	1	3.0924	3.14	1	1
N6Z5N1	Peptidase M14, carboxypeptidase A OS=Thauera aminoaromatica S2 GN=C665_04933 PE=4 SV=1 - [N6Z5N1_9RHOO]	NA	NA	13.91	1	1	3	4	0	0	5.28947e+07	0	4.20114e+07	0	0	0	2.39503e+07	2.61228e+08	0	0									2.74277	6.82	1	1					2.30252	2.1	1	1
N6YT65	Imidazole glycerol phosphate synthase subunit HisF OS=Thauera aminoaromatica S2 GN=hisF PE=3 SV=1 - [N6YT65_9RHOO]	NA	NA	13.89	1	3	3	18	6.12228e+07	3.88116e+07	0	0	1.12008e+08	0	0	0	0	0	5.43817e+07	0	8.55551	10.71	2	2	9.82228	13.89	3	3	2.76273	3.57	1	1	2.73726	3.57	1	1	10.6581	13.89	3	3	2.73234	3.57	1	1	2.71476	3.57	1	1
N6YUU6	Peptidyl-prolyl cis-trans isomerase OS=Thauera aminoaromatica S2 GN=C665_15213 PE=4 SV=1 - [N6YUU6_9RHOO]	NA	NA	13.82	1	1	1	8	0	0	0	5.43607e+08	5.35069e+08	5.59197e+08	0	0	0	5.76701e+08	532623604	472984062													3.32774	13.82	1	1	3.19339	13.82	1	1	6.7735	13.82	1	2
N6XWJ6	Uncharacterized protein OS=Thauera aminoaromatica S2 GN=C665_15543 PE=4 SV=1 - [N6XWJ6_9RHOO]	NA	NA	13.82	1	1	1	2	0	0	0	0	0	0	0	0	0	2.43812e+08	0	0
N6Z982	30S ribosomal protein S5 OS=Thauera aminoaromatica S2 GN=rpsE PE=3 SV=1 - [N6Z982_9RHOO]	NA	NA	13.79	1	3	3	14	9.37991e+06	2.38302e+07	1.62134e+07	1.56506e+07	0	0	3.10735e+07	1.07749e+07	4.80687e+07	3.05781e+07	0	0	5.02086	13.79	2	2	2.75106	8.05	1	1	2.66821	8.05	1	1	3.02083	8.05	1	1									5.05911	12.64	2	2	2.39758
N6Y3D2	30S ribosomal protein S8 OS=Thauera aminoaromatica S2 GN=rpsH PE=3 SV=1 - [N6Y3D2_9RHOO]	NA	NA	13.74	1	2	2	6	0	29470615	32042431	0	0	0	107783398	0	1.26163e+08	97034644	0	0					2.25511	7.63	1	1	2.65622	6.11	1	1													2.66919	6.11	1	1
N6YZU7	Carboxymethylenebutenolidase OS=Thauera aminoaromatica S2 GN=C665_10382 PE=4 SV=1 - [N6YZU7_9RHOO]	NA	NA	13.67	1	1	2	5	2.08458e+08	212935666	0	0	1.64001e+07	0	1.22287e+08	0	38329704	0	0	0	2.65273	11	1	1	2.84241	11	1	1									2.27102	2.67	1	1					2.52252	11	1	1
N6XV13	Histidinol dehydrogenase OS=Thauera aminoaromatica S2 GN=hisD PE=3 SV=1 - [N6XV13_9RHOO]	NA	NA	13.56	1	3	5	18	9.66314e+07	1.31582e+08	5.83303e+07	0	1.01122e+08	1.43276e+08	1.57072e+08	7.00626e+07	3.21525e+08	0	1.10681e+08	0	6.98756	7.13	2	2	10.3385	10.11	3	3	5.56173	6.67	2	2					7.33311	7.13	2	2	2.64995	3.68	1	1	5.47856	6.67	2	2	8.57465
N6Y1Q6	ATP-dependent DNA helicase RecQ OS=Thauera aminoaromatica S2 GN=C665_10267 PE=4 SV=1 - [N6Y1Q6_9RHOO]	NA	NA	13.43	1	2	4	12	2.30061e+08	1.99516e+08	8.50929e+07	0	264896172	0	1.27156e+08	281811451	0	0	249203889	2.18551e+08	2.4682	2.84	1	1	9.3957	8.06	2	3	2.60366	2.84	1	1					2.60704	2.84	1	1					8.75458	8.21	3	3	2.29252
N6YXQ6	Uncharacterized protein OS=Thauera aminoaromatica S2 GN=C665_06454 PE=4 SV=1 - [N6YXQ6_9RHOO]	NA	NA	13.41	1	1	3	8	0	0	0	0	1.56389e+08	6.31737e+07	148204263	44932278	1.30767e+08	0	154689701	0																	4.06669	9.01	1	1	2.25528	4.4	1	1	3.97779	9.01	1	1	2.97479
N6Z0D8	Exodeoxyribonuclease III OS=Thauera aminoaromatica S2 GN=C665_03027 PE=4 SV=1 - [N6Z0D8_9RHOO]	NA	NA	13.39	1	2	3	12	3.26533e+07	9.07346e+07	2.62801e+07	0	0	0	5.08237e+07	4.4784e+07	34140656	0	0	0	5.54671	10.63	2	2	8.48886	13.39	3	3	2.22142	2.76	1	1													5.5875	10.63	2	2	7.93141
N6XQX5	tRNA modification GTPase MnmE OS=Thauera aminoaromatica S2 GN=trmE PE=3 SV=1 - [N6XQX5_9RHOO]	NA	NA	13.39	1	1	3	7	0	3.41427e+07	0	0	7.09525e+07	5.43076e+07	5.60888e+07	0	6.16019e+07	0	0	0					9.3107	10.94	2	2									4.1321	6.03	1	1	6.16532	8.48	2	2	3.32081	6.03	1	1
N6XYC3	Rhodanese OS=Thauera aminoaromatica S2 GN=C665_13566 PE=4 SV=1 - [N6XYC3_9RHOO]	NA	NA	13.33	1	1	2	3	0	82463624	0	0	0	0	3.97597e+07	43083128	0	0	0	0					2.5804	5.33	1	1																	2.31091	13.33	1	1	2.45115
N6XVL7	Uncharacterized protein OS=Thauera aminoaromatica S2 GN=C665_09270 PE=4 SV=1 - [N6XVL7_9RHOO]	NA	NA	13.33	1	1	1	1	0	0	0	0	0	38300774	0	0	0	0	0	0																					3.17456	13.33	1	1
N6YN44	30S ribosomal protein S18 OS=Thauera aminoaromatica S2 GN=rpsR PE=3 SV=1 - [N6YN44_9RHOO]	NA	NA	13.19	1	1	1	7	6.62751e+07	5.24821e+07	4.71494e+07	9.26322e+07	0	0	6.68447e+07	0	7.8389e+07	7.63509e+07	0	0	3.64526	13.19	1	1	3.70348	13.19	1	1	3.65109	13.19	1	1	3.45141	13.19	1	1									3.73608	13.19	1	1
N6Z998	Beta-lactamase OS=Thauera aminoaromatica S2 GN=C665_01720 PE=4 SV=1 - [N6Z998_9RHOO]	NA	NA	13.13	1	2	2	8	0	74861852	0	3.34983e+07	0	0	0	7.31032e+07	0	3.30075e+07	3.23214e+07	8998028					5.7367	7.19	1	2					2.43171	5.94	1	1					2.52543	7.19	1	1					2.59567
N6X2X1	4-hydroxy-3-methylbut-2-en-1-yl diphosphate synthase OS=Thauera aminoaromatica S2 GN=ispG PE=3 SV=1 - [N6X2X1_9RHOO]	NA	NA	13.13	1	2	3	14	0	0	1.43815e+07	0	1.16076e+08	7.65717e+07	0	39281016	35692117	1.21747e+08	3.13864e+08	1.10575e+08									3.19855	3.34	1	1					8.06855	6.44	2	2	7.93734	6.44	2	2					3.15344
N6YPH3	Peptidase U62 modulator of DNA gyrase OS=Thauera aminoaromatica S2 GN=C665_17634 PE=4 SV=1 - [N6YPH3_9RHOO]	NA	NA	13.1	1	5	5	12	0	0	1.41996e+06	3.12939e+07	5.54313e+07	5.26289e+07	0	0	29867625	8.32462e+07	2.8863e+07	6.49163e+07									2.11936	1.87	1	1	3.69665	2.7	1	1	3.94799	2.7	1	1	10.3599	8.11	3	3
N6YQX5	Ribosome biogenesis GTPase A OS=Thauera aminoaromatica S2 GN=C665_17424 PE=3 SV=1 - [N6YQX5_9RHOO]	NA	NA	13.02	1	1	2	2	0	1.29495e+06	0	0	0	0	0	8.06821e+07	0	0	0	0					2.58937	6.03	1	1																					2.39436
N6Y0P7	Histidine--tRNA ligase OS=Thauera aminoaromatica S2 GN=hisS PE=3 SV=1 - [N6Y0P7_9RHOO]	NA	NA	12.76	1	2	3	6	0	200747064	0	0	97688380	0	0	0	0	5.9896e+06	3.16553e+07	0					2.807	7.66	1	1									3.6589	10.44	2	2
N6YLZ8	Lipoyl synthase OS=Thauera aminoaromatica S2 GN=lipA PE=3 SV=1 - [N6YLZ8_9RHOO]	NA	NA	12.7	1	1	2	3	2.65031e+08	0	0	0	0	0	0	0	0	0	0	0	3.00567	7.94	1	2													3.2635	4.76	1	1
N6YXH8	Uncharacterized protein OS=Thauera aminoaromatica S2 GN=C665_12534 PE=4 SV=1 - [N6YXH8_9RHOO]	NA	NA	12.7	1	2	2	8	64488939	141087293	6.24045e+07	0	6.15814e+07	0	1.31713e+08	8.75916e+07	1.6103e+08	7.82945e+07	0	0	2.61331	6.35	1	1	2.77391	6.35	1	1	2.61066	6.35	1	1					2.34086	6.35	1	1					2.5767	6.35	1	1	2.73153
N6YMW2	Methyl-accepting chemotaxis sensory transducer OS=Thauera aminoaromatica S2 GN=C665_15348 PE=4 SV=1 - [N6YMW2_9RHOO]	NA	NA	12.57	1	1	3	3	0	1.199e+08	0	4.35093e+07	0	0	0	0	975517208	0	0	0					2.64119	4.37	1	1					3.30383	3.01	1	1
N6YXP4	Winged helix family two component transcriptional regulator OS=Thauera aminoaromatica S2 GN=C665_06404 PE=4 SV=1 - [N6YXP4_9RHOO]	NA	NA	12.4	1	2	2	9	27471662	7.61799e+07	0	0	0	0	5.24404e+07	1.28497e+08	5.56346e+07	0	0	0	8.40052	12.4	2	2	6.1934	7.85	1	1																	8.27784	12.4	2	2	6.21526
N6Y3E5	30S ribosomal protein S11 OS=Thauera aminoaromatica S2 GN=rpsK PE=3 SV=1 - [N6Y3E5_9RHOO]	NA	NA	12.4	1	1	1	1	0	0	0	38973445	0	0	0	0	0	0	0	0													4.02494	12.4	1	1
N6YQI7	SAM-dependent methyltransferase OS=Thauera aminoaromatica S2 GN=C665_12979 PE=3 SV=1 - [N6YQI7_9RHOO]	NA	NA	12.37	1	1	2	3	0	0	0	0	0	8.84703e+06	0	0	0	10926942	0	0																					2.13079	2.53	1	1
N6YWL3	ABC transporter OS=Thauera aminoaromatica S2 GN=C665_13411 PE=4 SV=1 - [N6YWL3_9RHOO]	NA	NA	12.23	1	1	2	5	0	492073046	517254892	0	0	0	0	5.24169e+08	0	0	0	0					5.40394	12.23	2	3	3.00459	5.53	1	1																	2.54179
N6YNB3	ATP-dependent Clp protease ATP-binding protein ClpA OS=Thauera aminoaromatica S2 GN=C665_15473 PE=3 SV=1 - [N6YNB3_9RHOO]	NA	NA	12.15	1	3	4	11	0	3.33887e+07	0	8.0407e+06	16647016	7.6189e+06	0	0	0	1.89032e+07	1.35246e+07	1.94989e+07					2.46125	2.77	1	1					2.6549	1.45	1	1	10.9205	7.4	2	2	2.51128	1.45	1	1
N6Y044	L-lysine 2,3-aminomutase (Fragment) OS=Thauera aminoaromatica S2 GN=C665_19282 PE=4 SV=1 - [N6Y044_9RHOO]	NA	NA	12.05	1	1	3	9	0	262067852	5.19801e+07	0	4.64744e+07	7.40335e+07	0	7.22672e+07	0	0	4.13561e+07	32351316					5.05467	5.5	1	2	2.85591	5.5	1	1					2.36379	2.54	1	1	2.76359	5.5	1	1					5.89528
N6XWD8	Undecaprenyl-diphosphatase OS=Thauera aminoaromatica S2 GN=uppP PE=3 SV=1 - [N6XWD8_9RHOO]	NA	NA	12.04	1	1	2	8	0	0	0	1.54987e+08	5.53709e+07	5.03015e+07	0	0	0	4.26235e+07	59996366	5.70631e+07													6.76291	12.04	1	2	3.54861	12.04	1	1	6.67369	12.04	2	2
N6YJ36	AFG1-family ATPase OS=Thauera aminoaromatica S2 GN=C665_17504 PE=4 SV=1 - [N6YJ36_9RHOO]	NA	NA	11.86	1	2	3	8	0	0	0	0	0	47755160	0	0	0	2.37522e+07	0	9.08039e+07													3.19163	2.7	1	1	2.99483	2.7	1	1	3.05378	2.7	1	1
N6Z2V2	30S ribosomal protein S3 OS=Thauera aminoaromatica S2 GN=rpsC PE=3 SV=1 - [N6Z2V2_9RHOO]	NA	NA	11.72	1	1	3	9	3.66542e+07	59050317	3.01564e+07	6.59384e+07	6.17293e+08	7.40062e+07	4.80449e+07	2.77006e+07	85271434	0	0	0	4.02514	4.69	1	1	4.16043	4.69	1	1	3.74732	4.69	1	1	3.91722	4.69	1	1	2.44313	4.3	1	1	2.49561	5.86	1	1	4.05424	4.69	1	1	4.01862
N6YXA8	DNA polymerase III subunit alpha OS=Thauera aminoaromatica S2 GN=C665_12729 PE=4 SV=1 - [N6YXA8_9RHOO]	NA	NA	11.67	1	3	6	13	0	5.17991e+06	0	1.97696e+08	1.06832e+08	1.6747e+08	0	6.74512e+06	2.00551e+07	2.59789e+08	2.09677e+08	197167577					3.8846	1.19	1	1					6.5383	5.28	2	2	5.16896	3.58	2	2	3.55729	1.96	1	1					8.2401
N6YMM9	50S ribosomal protein L21 OS=Thauera aminoaromatica S2 GN=rplU PE=3 SV=1 - [N6YMM9_9RHOO]	NA	NA	11.65	1	1	1	1	0	0	0	0	0	0	0	0	9.57297e+07	0	0	0
N6Y076	RND family efflux transporter MFP subunit (Fragment) OS=Thauera aminoaromatica S2 GN=C665_19267 PE=4 SV=1 - [N6Y076_9RHOO]	NA	NA	11.59	2	1	3	3	0	0	0	0	0	0	0	0	0	1.97814e+08	0	0	2.32628	4.71	1	1
N6XQL3	Deoxyribodipyrimidine photo-lyase (Fragment) OS=Thauera aminoaromatica S2 GN=C665_14661 PE=4 SV=1 - [N6XQL3_9RHOO]	NA	NA	11.57	1	1	2	3	0	0	0	3.60694e+08	0	0	0	0	0	1.07286e+08	0	0													2.89571	4.75	1	1
N6YZW2	Acetyl-CoA acetyltransferase OS=Thauera aminoaromatica S2 GN=C665_04311 PE=3 SV=1 - [N6YZW2_9RHOO]	NA	NA	11.53	1	1	2	7	2.29217e+07	86243631	2.12292e+07	0	0	0	2.87859e+07	34174969	7.16676e+07	113539966	0	0	5.16587	5.26	1	1	5.31641	5.26	1	1	4.96484	5.26	1	1													5.23024	5.26	1	1	6.02142
N6Y3U6	Branched-chain amino acid ABC transporter permease OS=Thauera aminoaromatica S2 GN=C665_01192 PE=4 SV=1 - [N6Y3U6_9RHOO]	NA	NA	11.49	1	1	2	9	0	24570968	1.25955e+07	0	169800248	0	2.81594e+07	0	3.27931e+07	0	0	0	5.10665	3.42	1	2	4.42773	3.42	1	2	3.48917	3.42	1	1					2.41527	8.07	1	1					4.00266	3.42	1	1	2.34382
N6WYU0	30S ribosomal protein S21 OS=Thauera aminoaromatica S2 GN=rpsU PE=3 SV=1 - [N6WYU0_9RHOO]	NA	NA	11.43	1	1	1	1	0	0	0	0	0	0	0	0	4.41021e+07	0	0	0
N6YPF8	Methylcrotonoyl-CoA carboxylase OS=Thauera aminoaromatica S2 GN=C665_14148 PE=4 SV=1 - [N6YPF8_9RHOO]	NA	NA	11.4	1	1	3	5	0	0	1.56689e+08	0	0	897074	0	0	0	1.77979e+06	0	3.48684e+07									2.72947	5.23	1	1									2.08226	1.31	1	1
N6X6Q8	DSBA oxidoreductase OS=Thauera aminoaromatica S2 GN=C665_19569 PE=4 SV=1 - [N6X6Q8_9RHOO]	NA	NA	11.39	1	1	2	7	60077648	66100634	31030274	0	0	0	4.96931e+07	66416086	31741782	0	0	0	3.98103	6.44	1	1	6.05078	11.39	2	2	3.67665	6.44	1	1													3.94312	6.44	1	1	3.72557
N6Y9U1	Fumarylacetoacetate hydrolase OS=Thauera aminoaromatica S2 GN=C665_02617 PE=4 SV=1 - [N6Y9U1_9RHOO]	NA	NA	11.31	1	1	2	6	451315380	1.84071e+08	0	0	0	0	0	2.49031e+08	0	0	0	469922592	2.90678	8.04	1	1	6.47777	11.31	2	2																					6.31535
N6Z2H9	Extracellular ligand-binding receptor OS=Thauera aminoaromatica S2 GN=C665_00972 PE=4 SV=1 - [N6Z2H9_9RHOO]	NA	NA	11.28	1	1	2	4	2.43362e+08	5.86027e+07	0	0	0	0	0	66101346	3.91482e+07	0	0	0	2.57097	6.15	1	1	2.51012	5.13	1	1																					2.27312
N6YZR1	Exopolyphosphatase OS=Thauera aminoaromatica S2 GN=C665_10529 PE=4 SV=1 - [N6YZR1_9RHOO]	NA	NA	11.22	1	1	3	7	52848961	5.51065e+07	0	0	1.23359e+08	0	4.04289e+07	1.41095e+07	0	1.04451e+08	0	1.17402e+08	2.3951	4.21	1	1	2.63263	4.21	1	1									2.33823	5.01	1	1					2.32044	4.21	1	1	3.34275
N6YYL5	AMMECR1 domain-containing protein OS=Thauera aminoaromatica S2 GN=C665_05408 PE=4 SV=1 - [N6YYL5_9RHOO]	NA	NA	11.17	1	1	2	7	33259388	72819567	0	0	0	0	0	6.00793e+07	87307034	71711616	34428462	0	2.81003	4.79	1	1	2.8275	4.79	1	1																					5.01619
B8F0F1	Uncharacterized protein OS=Thauera sp. (strain MZ1T) GN=Tmz1t_2096 PE=4 SV=1 - [B8F0F1_THASP]	NA	NA	11.08	1	1	2	8	4.24472e+07	5.81909e+07	0	0	0	0	0	1.5668e+09	0	6.3457e+07	3.98787e+07	0	2.83179	4.32	1	1	5.66038	11.08	2	2																					4.63487
N6Y8M0	DnaA regulatory inactivator Hda (Fragment) OS=Thauera aminoaromatica S2 GN=C665_03941 PE=4 SV=1 - [N6Y8M0_9RHOO]	NA	NA	10.98	1	2	2	4	0	2.0433e+07	0	0	19458089	0	0	8.16768e+06	0	1.33255e+07	0	0					2.11607	4.27	1	1									3.52425	6.71	1	1									2.03685
N6Z967	50S ribosomal protein L23 OS=Thauera aminoaromatica S2 GN=rplW PE=3 SV=1 - [N6Z967_9RHOO]	NA	NA	10.89	1	1	1	2	0	0	0	0	0	0	7.74594e+06	0	1.59568e+07	0	0	0																									2.21383	10.89	1	1
N6XYD4	Trigger factor OS=Thauera aminoaromatica S2 GN=tig PE=3 SV=1 - [N6XYD4_9RHOO]	NA	NA	10.8	1	1	3	3	0	1.34834e+08	0	0	0	0	0	0	0	0	1.38315e+08	0					4.84791	8.97	2	2
N6XEB3	Histidine kinase OS=Thauera aminoaromatica S2 GN=C665_18697 PE=4 SV=1 - [N6XEB3_9RHOO]	NA	NA	10.78	1	1	3	11	89892572	1.26501e+08	0	0	1.20194e+08	88015325	1.33448e+08	0	162379420	72321447	0	0	2.27389	2.99	1	1	7.28623	10.78	3	3									2.42842	3.59	1	1	2.85406	4.19	1	1	4.76033	6.59	2	2
N6YK40	4Fe-4S ferredoxin iron-sulfur binding domain-containing protein (Fragment) OS=Thauera aminoaromatica S2 GN=C665_17209 PE=4 SV=1 - [N6YK40_9RHOO]	NA	NA	10.77	1	1	2	5	0	1.89451e+08	0	0	0	0	0	0	0	0	0	0	2.33095	10.1	1	1	4.89209	10.77	2	2									2.77773	10.1	1	1
N6X8V3	tRNA 2-thiocytidine biosynthesis protein TtcA OS=Thauera aminoaromatica S2 GN=ttcA PE=3 SV=1 - [N6X8V3_9RHOO]	NA	NA	10.73	1	1	2	6	0	0	0	1.34617e+07	86216272	0	0	0	0	3.35614e+07	1.63608e+07	36123780													2.33773	3.47	1	1	4.97878	10.73	2	2
N6XU29	UbiH/UbiF/VisC/COQ6 family ubiquinone biosynthesis hydroxylase OS=Thauera aminoaromatica S2 GN=C665_10831 PE=4 SV=1 - [N6XU29_9RHOO]	NA	NA	10.67	1	2	3	6	0	0	0	5.19086e+07	0	0	1.68606e+07	8.0228e+07	0	4.95524e+07	3.14462e+07	0													3.90695	3.47	1	1									3.24426	3.47	1	1	2.34691
N6YTZ8	ABC transporter OS=Thauera aminoaromatica S2 GN=C665_09170 PE=3 SV=1 - [N6YTZ8_9RHOO]	NA	NA	10.66	1	1	2	6	0	0	0	6.0569e+07	0	0	1.09701e+08	0	0	3.2216e+07	6.51789e+07	6.89267e+07													2.18833	3.28	1	1									2.1108	3.28	1	1
N6YXD7	Uncharacterized protein OS=Thauera aminoaromatica S2 GN=C665_06015 PE=4 SV=1 - [N6YXD7_9RHOO]	NA	NA	10.56	1	1	1	1	0	0	0	0	0	1.38188e+07	0	0	0	0	0	0																					2.32807	10.56	1	1
N6YP25	Family 1 extracellular solute-binding protein OS=Thauera aminoaromatica S2 GN=C665_14761 PE=4 SV=1 - [N6YP25_9RHOO]	NA	NA	10.48	1	1	2	4	77510679	1.32673e+09	0	0	0	226632557	0	0	0	0	1.11665e+08	0	2.20396	2.14	1	1	2.45605	8.33	1	1													2.07734	2.14	1	1
N6XQI0	NAD(P) transhydrogenase subunit alpha OS=Thauera aminoaromatica S2 GN=pntA PE=3 SV=1 - [N6XQI0_9RHOO]	NA	NA	10.4	1	1	3	19	1.48128e+08	1.51407e+08	0	1.52766e+08	3.93444e+08	2.57379e+08	0	174454788	0	316785695	3.50647e+08	2.00783e+08	2.75156	5.29	1	1	5.66551	6.05	2	2					2.72466	5.29	1	2	5.53764	5.29	1	2	4.65265	5.29	1	2					5.57885
N6YYJ9	Chromosome segregation protein (Fragment) OS=Thauera aminoaromatica S2 GN=C665_04773 PE=4 SV=1 - [N6YYJ9_9RHOO]	NA	NA	10.37	1	1	2	5	0	0	0	0	3.0577e+06	9.92062e+06	1.50322e+08	0	0	0	2.69525e+06	1.22941e+07																	2.62353	3.68	1	1	3.5176	3.68	1	1	2.51294	6.69	1	1
N6XV09	Histidinol-phosphate aminotransferase OS=Thauera aminoaromatica S2 GN=hisC PE=3 SV=1 - [N6XV09_9RHOO]	NA	NA	10.36	1	1	2	7	2.35284e+08	0	0	0	135795088	221243616	0	111591702	260694164	0	113735900	0	5.83846	10.36	2	2													3.55706	4.2	1	1	3.26902	4.2	1	1					3.07263
N6XXB0	NAD synthetase OS=Thauera aminoaromatica S2 GN=C665_07608 PE=3 SV=1 - [N6XXB0_9RHOO]	NA	NA	10.33	1	1	3	4	0	0	0	4.28104e+08	2.13377e+07	0	0	0	0	0	0	7.31687e+07													2.29065	5.54	1	1	2.40199	2.03	1	1
N6Z6U0	3-methyl-2-oxobutanoate hydroxymethyltransferase OS=Thauera aminoaromatica S2 GN=panB PE=3 SV=1 - [N6Z6U0_9RHOO]	NA	NA	10.33	1	1	2	5	0	0	0	0	61416936	0	66144974	0	0	134321988	60725298	137523864																	2.34862	3.69	1	1					2.89007	6.64	1	1
N6Z0E7	2-isopropylmalate synthase OS=Thauera aminoaromatica S2 GN=leuA PE=3 SV=1 - [N6Z0E7_9RHOO]	NA	NA	10.18	1	2	3	10	5.46325e+07	9.63649e+07	4.4799e+07	0	0	0	4.48368e+07	7.40256e+07	0	0	0	0	9.4602	6.07	2	2	9.60078	6.07	2	2	3.58903	3.33	1	1													8.80511	6.07	2	2	12.2565
N6YAP5	Oxidoreductase FAD/NAD(P)-binding domain-containing protein OS=Thauera aminoaromatica S2 GN=C665_01943 PE=4 SV=1 - [N6YAP5_9RHOO]	NA	NA	10.08	1	2	3	12	0	0	0	0	8.62543e+07	1.24378e+08	0	0	3.53099e+07	9.35524e+07	1.34568e+08	1.08734e+08																	6.09625	5.81	2	2	6.60101	8.53	2	2
N6YA55	Alkyl hydroperoxide reductase subunit F OS=Thauera aminoaromatica S2 GN=C665_02497 PE=3 SV=1 - [N6YA55_9RHOO]	NA	NA	9.83	1	1	3	4	0	0	0	48741422	0	0	0	0	0	8.80832e+07	5.25804e+07	3.23398e+07													3.75372	4.43	1	1
N6YUW4	NAD-glutamate dehydrogenase OS=Thauera aminoaromatica S2 GN=C665_09060 PE=4 SV=1 - [N6YUW4_9RHOO]	NA	NA	9.76	1	10	12	35	9.51842e+07	9.2715e+07	3.32063e+07	0	0	0	1.17367e+08	9.37727e+07	1.65406e+08	0	0	0	14.332	4.47	5	5	15.5507	2.98	4	5	12.7427	3.17	5	5													19.0105	4.47	6	6	19.7903
N6XXA3	DEAD/DEAH box helicase (Fragment) OS=Thauera aminoaromatica S2 GN=C665_19719 PE=4 SV=1 - [N6XXA3_9RHOO]	NA	NA	9.71	1	2	4	9	0	1.47335e+07	0	0	1.40952e+07	3.6995e+07	0	0	8.365e+07	1.41649e+07	1.85714e+07	0					5.4949	2.73	1	1									2.27404	1.06	1	1	5.23916	4.4	2	2
N6YTT2	UPF0250 protein C665_16592 OS=Thauera aminoaromatica S2 GN=C665_16592 PE=3 SV=1 - [N6YTT2_9RHOO]	NA	NA	9.57	1	1	1	1	0	0	0	0	0	0	0	0	0	0	0	1.27035e+07
N6YU24	tRNA/tmRNA (uracil-C(5))-methyltransferase OS=Thauera aminoaromatica S2 GN=trmA PE=3 SV=1 - [N6YU24_9RHOO]	NA	NA	9.51	1	1	2	4	0	0	0	0	0	0	0	0	2.18633e+08	8.7872e+07	3.37341e+07	74383439
N6Z2W4	50S ribosomal protein L18 OS=Thauera aminoaromatica S2 GN=rplR PE=3 SV=1 - [N6Z2W4_9RHOO]	NA	NA	9.4	1	1	1	1	0	0	0	0	0	0	30756595	0	0	0	0	0																									3.41896	9.4	1	1
N6Y3C7	30S ribosomal protein S17 OS=Thauera aminoaromatica S2 GN=rpsQ PE=3 SV=1 - [N6Y3C7_9RHOO]	NA	NA	8.99	1	1	1	6	6.48482e+07	78140869	4.36327e+07	0	0	0	144929448	62708970	1.90034e+08	0	0	0	2.54952	8.99	1	1	2.52207	8.99	1	1	2.46975	8.99	1	1													2.51447	8.99	1	1	2.52257
N6Y2R0	Lytic murein transglycosylase B OS=Thauera aminoaromatica S2 GN=C665_02268 PE=4 SV=1 - [N6Y2R0_9RHOO]	NA	NA	8.9	1	1	2	8	2.15418e+07	16363842	1.68964e+07	0	3.1368e+07	0	1.90558e+07	0	18932302	0	3.1456e+07	0	3.0833	3.07	1	1	3.08066	3.07	1	1	3.15548	3.07	1	1					3.36884	3.07	1	1					3.06099	3.07	1	1
N6YWK0	ResB family protein OS=Thauera aminoaromatica S2 GN=C665_13361 PE=4 SV=1 - [N6YWK0_9RHOO]	NA	NA	8.79	1	1	3	8	139748947	0	0	2.59015e+08	1.79016e+08	171763792	0	0	0	0	1.9551e+08	0	4.41393	5.04	2	2									2.43155	3.89	1	1	4.70602	7.64	2	2	2.40973	3.89	1	1
N6YUK9	Ribonuclease II OS=Thauera aminoaromatica S2 GN=C665_15513 PE=4 SV=1 - [N6YUK9_9RHOO]	NA	NA	8.5	1	3	4	8	0	1.1219e+08	0	4.53011e+07	0	4.3558e+07	0	0	5.34547e+07	0	0	5.23065e+07					2.36025	2.99	1	1					3.015	1.73	1	1					8.20539	3.78	2	2
N6Y0D7	Non-canonical purine NTP pyrophosphatase OS=Thauera aminoaromatica S2 GN=C665_04461 PE=3 SV=1 - [N6Y0D7_9RHOO]	NA	NA	8.46	1	2	2	4	0	0	1.39596e+07	0	0	5.91422e+07	0	0	0	6.02098e+07	0	56695659									2.17005	4.48	1	1									3.15529	3.98	1	1
N6YV13	Uncharacterized protein OS=Thauera aminoaromatica S2 GN=C665_15028 PE=4 SV=1 - [N6YV13_9RHOO]	NA	NA	8.36	1	3	3	13	0	0	0	6.0066e+07	7.06161e+07	6.71608e+07	0	0	1.90435e+07	0	6.01828e+07	7.21489e+07													6.21144	6.02	2	2	6.27436	6.02	2	2	8.52902	8.36	3	3
N6XY01	Succinyldiaminopimelate transaminase OS=Thauera aminoaromatica S2 GN=C665_13938 PE=4 SV=1 - [N6XY01_9RHOO]	NA	NA	8.31	1	3	3	10	52093151	1.15376e+08	68388128	0	0	0	108402759	1.05179e+08	1.2e+08	0	0	0	3.2037	2.52	1	1	10.4546	8.31	3	3	3.05068	2.52	1	1													8.86015	6.3	2	2	7.73432
N6YLP0	FolC bifunctional protein OS=Thauera aminoaromatica S2 GN=C665_16937 PE=3 SV=1 - [N6YLP0_9RHOO]	NA	NA	8.24	1	1	2	5	4.5893e+07	0	0	0	0	76467459	3.49029e+07	0	0	72394575	0	38625528	2.96909	5.72	1	1																	2.48709	5.72	1	1	2.60407	5.72	1	1
N6Y7B9	Isoprenyl transferase OS=Thauera aminoaromatica S2 GN=C665_04863 PE=3 SV=1 - [N6Y7B9_9RHOO]	NA	NA	8.24	1	1	1	1	0	0	0	2.78023e+07	0	0	0	0	0	0	0	0													2.8463	8.24	1	1
N6YTX9	Ankyrin OS=Thauera aminoaromatica S2 GN=C665_09095 PE=4 SV=1 - [N6YTX9_9RHOO]	NA	NA	8.23	1	1	1	4	0	0	0	7.31989e+07	6.24267e+07	65684606	0	0	0	0	7.64893e+07	0													5.35401	8.23	1	1	5.34267	8.23	1	1	4.85239	8.23	1	1
N6Z2R9	NADH dehydrogenase subunit E OS=Thauera aminoaromatica S2 GN=C665_07673 PE=3 SV=1 - [N6Z2R9_9RHOO]	NA	NA	8.18	1	1	1	4	0	0	0	0	0	4.63729e+07	0	0	2.61934e+07	5.71359e+07	0	6.00775e+07																					4.06529	8.18	1	1
N6YU95	Cytochrome C class I OS=Thauera aminoaromatica S2 GN=C665_15943 PE=4 SV=1 - [N6YU95_9RHOO]	NA	NA	7.84	1	1	1	2	0	0	0	0	0	0	0	0	0	0	1.14372e+08	2.62139e+08
N6Z5A9	Cytochrome d1 heme region OS=Thauera aminoaromatica S2 GN=C665_05338 PE=4 SV=1 - [N6Z5A9_9RHOO]	NA	NA	7.68	1	2	4	9	9.46576e+06	1.9642e+08	0	0	1.27642e+07	0	1.75801e+08	1.37579e+08	4.37148e+07	1.82149e+07	0	0	2.58285	1.46	1	1	4.8343	2.56	2	2									2.01923	1.65	1	1					2.87573	3.47	1	1	4.74077
N6YBZ4	AbrB family transcriptional regulator OS=Thauera aminoaromatica S2 GN=C665_00505 PE=4 SV=1 - [N6YBZ4_9RHOO]	NA	NA	7.62	1	1	1	2	0	0	0	0	0	0	1.94378e+07	0	0	0	0	0													2.78464	7.62	1	1									2.79496	7.62	1	1
N6XNW3	Cytochrome C1 OS=Thauera aminoaromatica S2 GN=C665_18102 PE=4 SV=1 - [N6XNW3_9RHOO]	NA	NA	7.57	1	1	1	4	6.42833e+06	0	7.3235e+06	0	0	0	9.53378e+06	0	6.85831e+06	0	0	0	3.38776	7.57	1	1					3.83295	7.57	1	1													3.57572	7.57	1	1
N6Y7S9	Guanylate kinase OS=Thauera aminoaromatica S2 GN=gmk PE=3 SV=1 - [N6Y7S9_9RHOO]	NA	NA	7.35	1	1	1	2	0	0	0	0	0	50681371	0	0	0	0	0	5.13794e+07																					2.11651	7.35	1	1
N6Y5Z3	LysR family transcriptional regulator OS=Thauera aminoaromatica S2 GN=C665_06179 PE=4 SV=1 - [N6Y5Z3_9RHOO]	NA	NA	7.23	1	2	2	5	3.44452e+07	5.98204e+07	0	0	0	0	3.63744e+07	2.64504e+07	0	0	0	0	5.74159	7.23	2	2	2.81138	2.83	1	1																	2.24077	2.83	1	1	2.77687
N6Y0L0	Malonyl-CoA decarboxylase OS=Thauera aminoaromatica S2 GN=C665_11496 PE=4 SV=1 - [N6Y0L0_9RHOO]	NA	NA	7.17	1	2	3	6	0	0	1.56691e+09	7.51776e+07	0	4.15855e+07	0	0	5.14237e+07	4.1204e+07	0	0									2.37503	2.83	1	1	3.41944	2.83	1	1					3.66861	2.83	1	1
N6YVK2	NADH dehydrogenase subunit G OS=Thauera aminoaromatica S2 GN=C665_07663 PE=4 SV=1 - [N6YVK2_9RHOO]	NA	NA	7.06	1	2	3	16	0	7.30738e+07	0	8.29103e+07	6.26516e+07	4.67299e+07	0	49579127	5.66395e+07	7.72625e+07	6.79235e+07	5.41196e+07					5.54914	5.39	2	2					7.11246	2.82	2	2	7.13804	2.82	2	2	2.50456	1.16	1	1					2.65486
N6YSF7	(Dimethylallyl)adenosine tRNA methylthiotransferase MiaB OS=Thauera aminoaromatica S2 GN=miaB PE=3 SV=1 - [N6YSF7_9RHOO]	NA	NA	7.05	1	1	2	4	0	0	0	0	0	0	23250731	0	0	0	149166961	0																					2.55874	2.86	1	1	2.54303	2.86	1	1
N6Z4J7	Uroporphyrin-III C/tetrapyrrole methyltransferase OS=Thauera aminoaromatica S2 GN=C665_06025 PE=4 SV=1 - [N6Z4J7_9RHOO]	NA	NA	7.02	1	2	2	9	0	3.07926e+07	0	0	2.46175e+07	1.7415e+07	0	2.4629e+07	0	2.0183e+07	2.76191e+07	1.69219e+07					4.87192	7.02	2	2									2.11293	3.72	1	1	2.21562	3.72	1	1					4.56779
N6YNQ5	PpiC-type peptidyl-prolyl cis-trans isomerase OS=Thauera aminoaromatica S2 GN=C665_14973 PE=4 SV=1 - [N6YNQ5_9RHOO]	NA	NA	6.97	1	2	3	6	18772370	0	9.76424e+06	0	24034712	0	4.34638e+07	186488843	4.99752e+07	0	0	0	2.00971	1.11	1	1					2.08048	1.11	1	1					2.99785	4.12	1	1					2.03759	1.11	1	1	2.1534
N6YI83	Nitrilase/cyanide hydratase and apolipoprotein N-acyltransferase OS=Thauera aminoaromatica S2 GN=C665_17629 PE=4 SV=1 - [N6YI83_9RHOO]	NA	NA	6.57	1	2	2	12	0	3.30794e+07	0	0	5.58553e+07	4.01152e+07	2.86216e+07	1.27615e+07	0	3.97012e+07	2.90645e+07	3.49346e+07					2.84538	4.38	1	1									2.07463	2.19	1	1	4.92847	6.57	2	2	5.12365	6.57	2	2	2.08546
N6XR16	Iron-sulfur cluster assembly protein IscA OS=Thauera aminoaromatica S2 GN=C665_13993 PE=4 SV=1 - [N6XR16_9RHOO]	NA	NA	6.54	1	1	1	1	0	0	0	0	0	0	0	0	0	0	4.86001e+07	0
N6Z173	Family 2 glycosyl transferase OS=Thauera aminoaromatica S2 GN=C665_02767 PE=4 SV=1 - [N6Z173_9RHOO]	NA	NA	6.5	1	1	2	2	0	7.27764e+07	0	0	9.16024e+07	0	0	0	0	0	0	0					2.12953	3.1	1	1									3.10106	6.5	1	1
N6Z232	Uncharacterized protein OS=Thauera aminoaromatica S2 GN=C665_08240 PE=4 SV=1 - [N6Z232_9RHOO]	NA	NA	6.47	1	1	3	3	0	0	0	2.2189e+08	0	0	3.87836e+07	0	0	1.31065e+08	0	0													2.9297	2.13	1	1									2.63056	2.47	1	1
N6XML6	Dihydroneopterin aldolase OS=Thauera aminoaromatica S2 GN=C665_17029 PE=4 SV=1 - [N6XML6_9RHOO]	NA	NA	6.45	1	1	1	3	1.30005e+07	31764746	0	0	0	0	0	1.98139e+07	0	0	0	0	2.08564	6.45	1	1	2.36584	6.45	1	1																					2.41872
N6ZA14	Uncharacterized protein OS=Thauera aminoaromatica S2 GN=C665_00400 PE=4 SV=1 - [N6ZA14_9RHOO]	NA	NA	6.33	1	1	1	1	0	0	0	0	0	0	0	0	0	0	0	30091047
N6XRX1	Acetate permease OS=Thauera aminoaromatica S2 GN=actP PE=3 SV=1 - [N6XRX1_9RHOO]	NA	NA	6.29	1	1	4	4	0	98240846	1.04543e+07	3.46225e+07	0	0	0	0	0	0	0	149416774					2.5266	2.45	1	1	2.77382	2.27	1	1	2.50455	3.85	1	1
N6YP54	Ferredoxin 2Fe-2S type, ISC system OS=Thauera aminoaromatica S2 GN=C665_13973 PE=4 SV=1 - [N6YP54_9RHOO]	NA	NA	6.19	1	1	1	1	0	0	0	0	0	0	24246522	0	0	0	0	0																									2.1552	6.19	1	1
N6XXA6	Cell division protein FtsK/SpoIIIE OS=Thauera aminoaromatica S2 GN=C665_07583 PE=4 SV=1 - [N6XXA6_9RHOO]	NA	NA	6.16	1	1	3	9	0	9.80905e+07	0	1.10846e+07	1.56746e+07	1.13655e+07	0	1.00707e+08	0	1.40289e+07	17419806	1.19163e+07					6.15662	4.46	2	2					4.0014	1.83	1	1	3.77502	1.83	1	1	3.35614	1.83	1	1					2.34572
N6Y317	Acetoacetyl-CoA synthetase OS=Thauera aminoaromatica S2 GN=C665_09070 PE=4 SV=1 - [N6Y317_9RHOO]	NA	NA	6.04	1	2	3	7	0	0	2.24471e+07	1.98311e+08	0	0	0	49539068	0	1.98239e+08	8.38985e+07	43070581									2.96952	1.66	1	1	2.37375	3.02	1	1													2.76252
N6Z2V3	Acetyl-CoA carboxylase, biotin carboxyl carrier protein OS=Thauera aminoaromatica S2 GN=C665_07478 PE=4 SV=1 - [N6Z2V3_9RHOO]	NA	NA	6	1	1	1	1	0	0	0	0	0	8.54986e+07	0	0	0	0	0	0																					2.80633	6	1	1
N6YX80	Peptide deformylase OS=Thauera aminoaromatica S2 GN=def PE=3 SV=1 - [N6YX80_9RHOO]	NA	NA	5.99	1	1	1	8	0	9.71868e+06	0	61490963	3.72399e+07	2.55182e+07	0	1.36595e+07	1.6315e+07	0	4.85071e+07	3.22157e+07					2.41912	5.99	1	1					2.98086	5.99	1	1	2.69619	5.99	1	1	3.01345	5.99	1	1					2.53004
N6Y868	Homoserine kinase OS=Thauera aminoaromatica S2 GN=thrB PE=3 SV=1 - [N6Y868_9RHOO]	NA	NA	5.97	1	1	2	2	0	0	0	0	0	0	2.35677e+07	0	231828163	0	0	0																									2.83588	2.52	1	1
N6YYG4	4-hydroxybenzoyl-CoA reductase subunit alpha OS=Thauera aminoaromatica S2 GN=C665_05103 PE=4 SV=1 - [N6YYG4_9RHOO]	NA	NA	5.85	1	2	3	5	2.22883e+08	2.67138e+07	0	0	0	8.12178e+07	0	1.76271e+07	0	0	0	9.6575e+07	2.44196	3.25	1	1	3.20821	1.17	1	1													3.32283	1.43	1	1					2.95725
N6YRT6	Uncharacterized protein OS=Thauera aminoaromatica S2 GN=C665_17159 PE=4 SV=1 - [N6YRT6_9RHOO]	NA	NA	5.82	1	1	2	5	0	0	9.37506e+07	0	0	0	3.0162e+08	4.8836e+07	0	0	0	478320503	2.02777	1.85	1	1					2.25028	3.97	1	1													2.51751	3.97	1	1	2.11947
N6Z5S3	Aconitate hydratase OS=Thauera aminoaromatica S2 GN=C665_04671 PE=4 SV=1 - [N6Z5S3_9RHOO]	NA	NA	5.78	1	2	3	13	4.4926e+07	6.18735e+07	3.21437e+07	0	0	0	5.45295e+07	5.60648e+07	0	0	0	0	9.54156	2.11	1	2	12.6854	3.23	2	3	9.03625	2.11	1	2													11.8917	4.67	2	3	13.3347
N6YBZ5	Phosphoenolpyruvate-protein phosphotransferase OS=Thauera aminoaromatica S2 GN=C665_00530 PE=3 SV=1 - [N6YBZ5_9RHOO]	NA	NA	5.73	1	1	1	3	0	0	0	0	0	0	0	0	0	0	0	0
N6YGF2	23S rRNA (guanosine-2'-O-)-methyltransferase RlmB OS=Thauera aminoaromatica S2 GN=rlmB PE=3 SV=1 - [N6YGF2_9RHOO]	NA	NA	5.58	1	1	1	1	0	0	1.46234e+07	0	0	0	0	0	0	0	0	0									5.21277	5.58	1	1
N6Y8T2	LuxR family transcriptional regulator OS=Thauera aminoaromatica S2 GN=C665_03602 PE=4 SV=1 - [N6Y8T2_9RHOO]	NA	NA	5.58	1	1	1	2	0	0	0	0	0	55191003	0	0	1.13247e+08	0	0	0																					2.62221	5.58	1	1
N6YNH7	Alkyl hydroperoxide reductase/ thiol specific antioxidant/ Mal allergen OS=Thauera aminoaromatica S2 GN=C665_15208 PE=4 SV=1 - [N6YNH7_9RHOO]	NA	NA	5.45	1	1	1	2	0	0	0	0	1.25682e+07	0	0	0	0	0	0	2.09594e+07																	2.91807	5.45	1	1
N6YVW7	ATPase AAA OS=Thauera aminoaromatica S2 GN=C665_07401 PE=4 SV=1 - [N6YVW7_9RHOO]	NA	NA	5.26	1	1	1	2	1.93609e+07	0	0	0	0	0	2.59736e+07	0	0	0	0	0	2.53723	5.26	1	1																					2.90868	5.26	1	1
N6Z1S9	DNA polymerase III subunit epsilon OS=Thauera aminoaromatica S2 GN=C665_01778 PE=4 SV=1 - [N6Z1S9_9RHOO]	NA	NA	5.2	1	1	2	3	0	99347781	2.42276e+07	0	0	0	0	0	0	0	0	1.35727e+07					2.27732	3.12	1	1	3.48858	2.08	1	1
N6YR36	dTDP-glucose 4,6-dehydratase OS=Thauera aminoaromatica S2 GN=C665_12114 PE=3 SV=1 - [N6YR36_9RHOO]	NA	NA	5.06	1	2	2	3	0	0	0	0	3.06436e+07	2.51563e+07	0	0	0	51168007	0	0																	2.34055	2.81	1	1	2.32363	2.25	1	1
N6YVQ6	Transport-associated protein OS=Thauera aminoaromatica S2 GN=C665_07493 PE=4 SV=1 - [N6YVQ6_9RHOO]	NA	NA	5.02	1	1	1	1	0	0	0	0	0	0	0	0	3.86375e+07	0	0	0
N6XRY9	Glutathione S-transferase OS=Thauera aminoaromatica S2 GN=C665_12944 PE=4 SV=1 - [N6XRY9_9RHOO]	NA	NA	4.98	1	1	1	1	0	0	0	0	49217376	0	0	0	0	0	0	0																	2.43452	4.98	1	1
N6XZX5	4-hydroxybenzoyl-CoA reductase subunit gamma OS=Thauera aminoaromatica S2 GN=C665_05098 PE=4 SV=1 - [N6XZX5_9RHOO]	NA	NA	4.97	1	1	1	9	2.25216e+07	5.50858e+07	0	1.82063e+07	2.57408e+07	3.8448e+07	0	2.69665e+07	0	4.80285e+07	2.39963e+07	34810714	2.4545	4.97	1	1	2.5282	4.97	1	1					2.23519	4.97	1	1	2.38407	4.97	1	1	2.39958	4.97	1	1					2.88369
N6YTZ4	Glycine--tRNA ligase beta subunit OS=Thauera aminoaromatica S2 GN=glyS PE=3 SV=1 - [N6YTZ4_9RHOO]	NA	NA	4.89	1	1	2	5	0	33244266	0	0	0	0	33603105	2.6156e+07	4.79519e+07	1.14851e+07	0	0					2.46818	2.01	1	1																	2.36005	2.01	1	1	2.61654
N6Z3Z6	HpcH/HpaI aldolase OS=Thauera aminoaromatica S2 GN=C665_06579 PE=4 SV=1 - [N6Z3Z6_9RHOO]	NA	NA	4.82	1	2	2	3	0	0	1.94338e+07	0	0	6.03544e+07	0	0	0	0	0	2.09095e+07									2.31471	2.41	1	1									2.09354	2.41	1	1
N6YWD5	NUDIX hydrolase OS=Thauera aminoaromatica S2 GN=C665_07618 PE=3 SV=1 - [N6YWD5_9RHOO]	NA	NA	4.76	1	1	1	2	0	0	0	0	0	0	0	2.11588e+07	3.92824e+07	0	0	0																													2.14918
N6YZG8	YceI family protein OS=Thauera aminoaromatica S2 GN=C665_10736 PE=4 SV=1 - [N6YZG8_9RHOO]	NA	NA	4.69	1	1	1	2	0	6.45997e+07	0	0	0	0	0	3.71976e+07	0	0	0	0					2.49718	4.69	1	1																					2.52351
N6Z313	Nucleotidyltransferase OS=Thauera aminoaromatica S2 GN=C665_07311 PE=4 SV=1 - [N6Z313_9RHOO]	NA	NA	4.58	1	1	1	2	0	4.60557e+06	0	0	0	0	0	4.68768e+06	0	0	0	0					2.7936	4.58	1	1																					2.59949
N6YVW2	Cytochrome C class I OS=Thauera aminoaromatica S2 GN=C665_07376 PE=4 SV=1 - [N6YVW2_9RHOO]	NA	NA	4.51	1	1	1	8	1.13526e+08	227040454	1.90392e+08	4.91763e+07	0	0	3.41116e+08	1.12919e+08	5.63505e+08	82592838	0	0	2.22181	4.51	1	1	2.05347	4.51	1	1	2.20408	4.51	1	1	2.13431	4.51	1	1									2.03417	4.51	1	1	2.19967
N6YWV7	Pseudouridine synthase (Fragment) OS=Thauera aminoaromatica S2 GN=C665_07246 PE=4 SV=1 - [N6YWV7_9RHOO]	NA	NA	4.48	1	1	1	5	0	0	0	4.18992e+07	4.10636e+07	0	0	0	0	3.90342e+07	48172341	30936379													2.99245	4.48	1	1	3.08797	4.48	1	1
N6YYT7	Oligoribonuclease OS=Thauera aminoaromatica S2 GN=orn PE=3 SV=1 - [N6YYT7_9RHOO]	NA	NA	4.4	1	1	1	1	0	0	0	0	0	0	0	0	0	0	0	0
N6Y3T0	FAD linked oxidase OS=Thauera aminoaromatica S2 GN=C665_01117 PE=4 SV=1 - [N6Y3T0_9RHOO]	NA	NA	4.26	1	1	2	4	0	4.0314e+07	0	6.82556e+07	0	0	0	0	8.01346e+07	0	0	3.62373e+07					2.09738	1.49	1	1					2.25692	4.26	1	1
N6YN38	Dual-specificity RNA methyltransferase RlmN OS=Thauera aminoaromatica S2 GN=rlmN PE=3 SV=1 - [N6YN38_9RHOO]	NA	NA	4.19	1	1	1	2	0	0	0	2.5566e+07	0	0	0	0	0	0	0	2.73084e+07													5.84433	4.19	1	1
N6YX61	Pseudouridine synthase OS=Thauera aminoaromatica S2 GN=C665_12854 PE=3 SV=1 - [N6YX61_9RHOO]	NA	NA	4.15	1	1	1	2	0	0	0	2.50695e+07	4.56361e+07	0	0	0	0	0	0	0													2.12103	4.15	1	1	2.19836	4.15	1	1
N6YM40	Anthranilate synthase component II OS=Thauera aminoaromatica S2 GN=C665_16432 PE=4 SV=1 - [N6YM40_9RHOO]	NA	NA	4.1	1	1	1	2	0	0	2.22475e+07	0	0	0	7.26717e+07	0	0	0	0	0									2.46994	4.1	1	1													2.11319	4.1	1	1
N6YL80	UGMP family protein (Fragment) OS=Thauera aminoaromatica S2 GN=C665_17039 PE=3 SV=1 - [N6YL80_9RHOO]	NA	NA	3.99	1	1	1	2	0	1.05544e+08	0	0	0	0	0	0	1.207e+08	0	0	0					2.32773	3.99	1	1
N6Z5M3	Outer membrane protein assembly factor BamA OS=Thauera aminoaromatica S2 GN=bamA PE=3 SV=1 - [N6Z5M3_9RHOO]	NA	NA	3.95	1	1	3	9	0	0	0	5.48011e+07	54562842	0	0	45497574	3.94094e+07	1.31615e+08	0	1.60068e+07	2.76129	2.42	1	1	3.13133	2.42	1	1					2.40252	1.53	1	1	3.15803	2.42	1	1									2.98669
N6Y4C4	Relaxase OS=Thauera aminoaromatica S2 GN=C665_00510 PE=4 SV=1 - [N6Y4C4_9RHOO]	NA	NA	3.92	1	1	1	8	0	0	0	0	253850631	0	0	1.03043e+08	108211769	3.1341e+08	2.92036e+08	2.57056e+08																	2.33668	3.92	1	1									2.48987
N6YZE8	Glucose-1-phosphate thymidylyltransferase OS=Thauera aminoaromatica S2 GN=C665_03996 PE=3 SV=1 - [N6YZE8_9RHOO]	NA	NA	3.77	1	1	1	3	0	0	0	0	1.80292e+07	0	0	0	0	4.23645e+07	0	4.62164e+07																	2.22708	3.77	1	1
N6XXR3	Porin OS=Thauera aminoaromatica S2 GN=C665_07136 PE=4 SV=1 - [N6XXR3_9RHOO]	NA	NA	3.69	1	1	1	4	5.99729e+07	0	0	0	0	2.15609e+08	163903601	153334682	0	0	0	0	2.89811	3.69	1	1																	3.05876	3.69	1	1	2.8094	3.69	1	1	3.02493
N6Y9F5	Peptidase M23 (Fragment) OS=Thauera aminoaromatica S2 GN=C665_18522 PE=4 SV=1 - [N6Y9F5_9RHOO]	NA	NA	3.68	1	1	1	4	0	5.51684e+07	1.277e+07	0	20660185	0	29932522	0	0	0	0	0					2.77594	3.68	1	1	2.21395	3.68	1	1					2.42253	3.68	1	1					2.66547	3.68	1	1
N6Z2S4	ATP-dependent zinc metalloprotease FtsH OS=Thauera aminoaromatica S2 GN=ftsH PE=3 SV=1 - [N6Z2S4_9RHOO]	NA	NA	3.65	1	1	1	8	1.72298e+07	2.15471e+07	1.50002e+07	1.81272e+07	0	0	1.31411e+07	27627821	1.41282e+07	0	1.91884e+07	0	5.6821	3.65	1	1	5.79838	3.65	1	1	4.8723	3.65	1	1	5.31427	3.65	1	1									4.90007	3.65	1	1	6.11547
N6XPZ8	Glucose-6-phosphate isomerase (Fragment) OS=Thauera aminoaromatica S2 GN=C665_17904 PE=3 SV=1 - [N6XPZ8_9RHOO]	NA	NA	3.64	1	1	2	4	0	9.6716e+08	0	889282391	0	0	0	0	0	1.89336e+08	0	0					2.29246	2.18	1	1					2.52322	2.18	1	1
N6Y289	Tfp pilus assembly protein PilO OS=Thauera aminoaromatica S2 GN=C665_02697 PE=4 SV=1 - [N6Y289_9RHOO]	NA	NA	3.57	1	1	1	3	9.62457e+06	0	0	0	0	3.4505e+07	0	1.27859e+07	0	0	0	0	2.15915	3.57	1	1																	2.03837	3.57	1	1					2.13813
N6YMY5	Osmolarity response regulator OS=Thauera aminoaromatica S2 GN=ompR PE=4 SV=1 - [N6YMY5_9RHOO]	NA	NA	3.5	1	1	1	2	0	0	0	0	0	60394032	79004694	0	0	0	0	0																					2.60358	3.5	1	1	2.83155	3.5	1	1
N6Y2F0	HPr kinase/phosphorylase OS=Thauera aminoaromatica S2 GN=hprK PE=3 SV=1 - [N6Y2F0_9RHOO]	NA	NA	3.49	1	1	1	4	3.04042e+07	0	0	0	0	0	2.33853e+07	2.82056e+07	2.5732e+07	0	0	0	3.25435	3.49	1	1																					3.24873	3.49	1	1	3.26818
N6XZV6	ATP synthase subunit a OS=Thauera aminoaromatica S2 GN=atpB PE=3 SV=1 - [N6XZV6_9RHOO]	NA	NA	3.18	1	1	1	4	0	0	0	7724978	4.71789e+06	0	0	0	0	0	4.41367e+06	1.23495e+07													2.40363	3.18	1	1	2.34288	3.18	1	1
N6YYD5	Extracellular ligand-binding receptor OS=Thauera aminoaromatica S2 GN=C665_11809 PE=4 SV=1 - [N6YYD5_9RHOO]	NA	NA	3.08	1	1	1	4	3.93625e+07	0	55845242	0	0	0	0	7.72963e+07	9.36379e+07	0	0	0	3.93327	3.08	1	1					3.92339	3.08	1	1																	3.80502
N6XTG9	PAS/PAC sensor-containing diguanylate cyclase/phosphodiesterase OS=Thauera aminoaromatica S2 GN=C665_11501 PE=4 SV=1 - [N6XTG9_9RHOO]	NA	NA	3.05	1	1	2	7	623361672	4.05316e+08	0	0	0	465996092	0	40743967	0	0	245462858	408946016	2.40104	1.95	1	1	4.55454	3.05	2	2													2.33316	1.95	1	1					2.00707
N6XYV9	Methionyl-tRNA formyltransferase OS=Thauera aminoaromatica S2 GN=fmt PE=3 SV=1 - [N6XYV9_9RHOO]	NA	NA	2.81	1	1	1	2	0	0	0	33478144	4.46998e+07	0	0	0	0	0	0	0													2.08294	2.81	1	1	2.12489	2.81	1	1
N6Y2Q0	Queuine tRNA-ribosyltransferase OS=Thauera aminoaromatica S2 GN=tgt PE=3 SV=1 - [N6Y2Q0_9RHOO]	NA	NA	2.16	1	1	1	5	0	0	0	8.44067e+06	6.84415e+06	0	0	0	0	1.05626e+07	5.49849e+06	1.0134e+07													2.91082	2.16	1	1	2.79448	2.16	1	1
N6Z5L1	DNA ligase OS=Thauera aminoaromatica S2 GN=ligA PE=3 SV=1 - [N6Z5L1_9RHOO]	NA	NA	2.02	1	1	1	7	0	1.46495e+07	4.51706e+06	0	0	0	7.35491e+06	6.67852e+06	7.85208e+06	0	4.21649e+06	0	3.01704	2.02	1	1	3.83902	2.02	1	1	3.52152	2.02	1	1													3.94115	2.02	1	1	2.88706
N6Y1J5	DNA mismatch repair protein MutS (Fragment) OS=Thauera aminoaromatica S2 GN=C665_10559 PE=3 SV=1 - [N6Y1J5_9RHOO]	NA	NA	1.99	1	1	1	1	0	0	0	0	0	0	0	577870	0	0	0	0																													2.1315
N6Z9N0	Benzoate-CoA ligase family protein OS=Thauera aminoaromatica S2 GN=C665_01207 PE=4 SV=1 - [N6Z9N0_9RHOO]	NA	NA	1.89	1	1	1	1	0	0	0	0	44864702	0	0	0	0	0	0	0																	2.06017	1.89	1	1
N6YXT0	Phenylacetate-CoA ligase OS=Thauera aminoaromatica S2 GN=C665_06199 PE=4 SV=1 - [N6YXT0_9RHOO]	NA	NA	1.82	1	1	1	8	7.32612e+07	1.75269e+08	5.13327e+07	0	3.09717e+07	0	9.83619e+07	1.23843e+08	94125426	0	2.26141e+07	0	2.88563	1.82	1	1	2.88213	1.82	1	1	2.89183	1.82	1	1					2.93987	1.82	1	1					2.90155	1.82	1	1	2.90011
N6XSK8	Peptidase S16 (Fragment) OS=Thauera aminoaromatica S2 GN=C665_12386 PE=4 SV=1 - [N6XSK8_9RHOO]	NA	NA	1.39	1	1	1	4	0	8.17154e+06	3.9137e+06	0	0	0	4.77418e+06	0	0	0	0	0	2.02177	1.39	1	1	2.08824	1.39	1	1	2.11058	1.39	1	1													2.01327	1.39	1	1
[truncated: 22 more columns]
